# Supplementary material for: Transcriptional mutagenesis dramatically alters genome-wide p53 transactivation landscape
Source: Sci Rep. 2020 Aug 11;10:13513. doi: 10.1038/s41598-020-70412-4 (PMC7419513; doi:10.1038/s41598-020-70412-4)
Supplement: Supplementary file 2 — Supplementary Tables. [file 41598_2020_70412_MOESM2_ESM.xlsx]

## Sheet: Table S1
Table S1. Primer sequences used for qPCR.
Gene	Primer sequences
TP53I3	Forward: 5’-ATCTTGTGGGAAATGTTCAG-3’
	Reverse: 5’-CATTTGAAGCTTCTTCTGGG-3’
FAS	Forward: 5’-AGCTTGGTCTAGAGTGAAAA-3’
	Reverse: 5’-GAGGCAGAATCATGAGATAT-3’
SESN1	Forward: 5’-CAGATGCATGCTTTATTTGC-3’
	Reverse: 5’-AATATTGTGGGTGGAAAACC-3’
XPC	Forward: 5’-ACTGATGGATACATCGTCTG-3’
	Reverse: 5’-TTCTCCTTCTCCTTCCTTTC-3’
GPR56	Forward: 5’-AAGAATGTGACTCTGCAATG-3’
	Reverse: 5’-CAAAGTAGGTCAAGTGGTTG-3’
CDKN1A	Forward: 5’-GGAAGACCATGTGGACCTGT-3’
	Reverse: 5’-AAATCTGTCATGCTGGTCTGC-3’
PLK2	Forward: 5’-CACCACCATCACCACCATTCG-3’
	Reverse: 5’-TAACATTTTGCAAAGCCACCCTTT-3’
PRDM1	Forward: 5’-AGAGGTTATTGGAGTGATGAG-3’
	Reverse: 5’-GTTCTTAGGAACTGTGTCATTG-3’
CCSAP	Forward: 5’-ACAGACCGATACAGGAAGCCAG-3’
	Reverse: 5’-CCACCTGTCTTCTGTTCTTGGC-3’
CDK1	Forward: 5’-ACCTATGGAGTTGTGTATAAGG-3’
	Reverse: 5’-GACTGACTATATTTGGATGACG-3’
GFI1	Forward: 5’-ATCCACACTGGTGAGAAG-3’
	Reverse: 5’-TTGAAGCCTGTGTGTTTG-3’
STOX1	Forward: 5’-AAAAAGGAGATGGGGTTTTG-3’
	Reverse: 5’-CATTCCTTTAAAACAGGGAGAG-3’
RPLP0	Forward: 5’-CATGTGAAGTCACTGTGCCA-3’
	Reverse: 5’-GCTGCACATCACTCAGGATT -3’

## Sheet: Table S2
Table S2. Illumina TruSeq Index Adapter sequences used to index prepared libraries for multiplexing. Underlined 6 bases are index sequences.
Name	Sequence
Universal Adapter	5´-AATGATACGGCGACCACCGAGATCTACACTCTTTCCCTACACGACGCTCTTCCGATCT-3´
Index 4	5´-GATCGGAAGAGCACACGTCTGAACTCCAGTCACTGACCAATCTCGTATGCCGTCTTCTGCTTG-3´
Index 5	5´-GATCGGAAGAGCACACGTCTGAACTCCAGTCACACAGTGATCTCGTATGCCGTCTTCTGCTTG-3´
Index 6	5´-GATCGGAAGAGCACACGTCTGAACTCCAGTCACGCCAATATCTCGTATGCCGTCTTCTGCTTG-3´
Index 7	5´-GATCGGAAGAGCACACGTCTGAACTCCAGTCACCAGATCATCTCGTATGCCGTCTTCTGCTTG-3´
Index 12	5´-GATCGGAAGAGCACACGTCTGAACTCCAGTCACCTTGTAATCTCGTATGCCGTCTTCTGCTTG-3´
Index 14	5´-GATCGGAAGAGCACACGTCTGAACTCCAGTCACAGTTCCGTATCTCGTATGCCGTCTTCTGCTTG-3´
Index 15	5´-GATCGGAAGAGCACACGTCTGAACTCCAGTCACATGTCAGAATCTCGTATGCCGTCTTCTGCTTG-3´
Index 16	5´-GATCGGAAGAGCACACGTCTGAACTCCAGTCACCCGTCCCGATCTCGTATGCCGTCTTCTGCTTG-3´
Index 18	5´-GATCGGAAGAGCACACGTCTGAACTCCAGTCACGTCCGCACATCTCGTATGCCGTCTTCTGCTTG-3´
Index 19	5’-GATCGGAAGAGCACACGTCTGAACTCCAGTCACGTGAAACGATCTCGTATGCCGTCTTCTGCTTG-3’

## Sheet: Table S3
Table S3. Primer sequences used for tetra-primer ARMS PCR.
Name	Primer sequences (5' - 3')
p53 amplification primers
Forward (HindIII-TP53seq_fw)	CCCAAGCTTGTGGAAGGAAATTTGCGTGT
Reverse (BamHI-TP53seq_rv)	CGCGGATCCTGAGTCAGGCCCTTCTGT
tetra-primer ARMS PCR primers
Forward inner primer (T allele)	AACAGTTCCTGCATGGGCGGCATGACCT
Reverse inner primer (C allele)	CAGTGTGATGATGGTGAGGATGGGCCTACG
Forward outer primer	GTGGTGCCCTATGAGCCGCCTGAGGTT
Reverse outer primer	TTCTCTTCCTCTGTGCGCCGGTCTCTCC

## Sheet: Table S4
Table S4. Results table from CIBERSORTx analysis
Sample	Fraction wild type	Fraction mutant	P-value	Correlation	RMSE
O6meG 6 h rep 1	0.983351	0.016649	< 0.001	0.998138	0.394867
O6meG 6 h rep 2	1	0	< 0.001	0.998814	0.412316
O6meG 6 h rep 3	1	0	< 0.001	0.99552	0.423207
O6meG+O6bzG 6 h rep 1	0.34521	0.65479	< 0.001	0.99451	0.393601
O6meG+O6bzG 6 h rep 2	0.418718	0.581282	< 0.001	0.992481	0.314464
O6meG+O6bzG 6 h rep 3	0.351914	0.648086	< 0.001	0.992649	0.38887
O6meG 24 h rep 1	1	0	< 0.001	0.996626	0.42955
O6meG 24 h rep 2	1	0	< 0.001	0.992241	0.443494
O6meG 24 h rep 3	0.614275	0.385725	< 0.001	0.995799	0.130367
O6meG+O6bzG 24 h rep 1	0.507179	0.492821	< 0.001	0.983203	0.275949
O6meG+O6bzG 24 h rep 2	0.539886	0.460114	< 0.001	0.97183	0.282156
O6meG+O6bzG 24 h rep 3	0.50045	0.49955	< 0.001	0.978963	0.293567

## Sheet: Table S5
Table S5. HCGs that were induced in response to expression of wild type p53 in H1299 cells at 6 and 24 h, respectively.
6 h post transfection						24 h post transfection
Symbol	Entrez Gene ID	Ensembl Gene ID	log2-fold	adjusted p-value		Symbol	Entrez Gene ID	Ensembl Gene ID	log2-fold	adjusted p-value
ABHD4	63874	ENSG00000100439	2.636	9.86e-35		ABCA12	26154	ENSG00000144452	2.293	7.81e-06
ABTB2	25841	ENSG00000166016	1.254	7.86e-19		ABHD4	63874	ENSG00000100439	3.131	3.86e-51
ACER2	340485	ENSG00000177076	2.292	1.31e-34		ABTB2	25841	ENSG00000166016	1.665	7.51e-34
ACTA2	59	ENSG00000107796	3.19	1.75e-66		ACER2	340485	ENSG00000177076	2.448	3.53e-39
ADGRG1	9289	ENSG00000205336	2.293	1.9e-08		ACTA2	59	ENSG00000107796	4.594	9.17e-143
AEN	64782	ENSG00000181026	1.695	1.75e-55		ADGRG1	9289	ENSG00000205336	2.99	1.12e-19
ANKRA2	57763	ENSG00000164331	2.255	2.27e-48		AEN	64782	ENSG00000181026	2.379	4.27e-106
APAF1	317	ENSG00000120868	2.205	2.2e-29		AIFM2	84883	ENSG00000042286	1.082	1.42e-17
APOBEC3C	27350	ENSG00000244509	1.027	8.93e-14		AKAP9	10142	ENSG00000127914	1.788	1.34e-19
ARC	23237	ENSG00000198576	1.55	1.56e-07		ALDH1A3	220	ENSG00000184254	1.19	0.000106
ARVCF	421	ENSG00000099889	1.032	8.55e-13		AMOTL1	154810	ENSG00000166025	1.539	1.62e-30
ASTN2	23245	ENSG00000148219	1.259	4.07e-13		ANKRA2	57763	ENSG00000164331	1.513	9.39e-23
BAX	581	ENSG00000087088	1.013	5.22e-22		ANXA4	307	ENSG00000196975	1.689	3.67e-29
BBC3	27113	ENSG00000105327	3.595	1.72e-71		APAF1	317	ENSG00000120868	2.413	8.6e-36
BCL6	604	ENSG00000113916	1.154	6.34e-07		APOBEC3C	27350	ENSG00000244509	1.797	5.84e-43
BTG2	7832	ENSG00000159388	5.381	5e-245		ARC	23237	ENSG00000198576	1.976	3.28e-25
C17orf82	388407	ENSG00000187013	1.455	3.11e-06		ARVCF	421	ENSG00000099889	1.294	2.28e-20
CASP6	839	ENSG00000138794	1.156	8.97e-13		ASCC3	10973	ENSG00000112249	1.203	8.46e-33
CDKN1A	1026	ENSG00000124762	2.633	2.22e-58		ASTN2	23245	ENSG00000148219	2.493	4.86e-51
CES2	8824	ENSG00000172831	1.239	4.28e-18		ATF3	467	ENSG00000162772	1.008	4.48e-08
CLCA2	9635	ENSG00000137975	4.271	2.13e-05		BAX	581	ENSG00000087088	1.541	4.32e-51
CLP1	10978	ENSG00000172409	1.633	3.43e-72		BBC3	27113	ENSG00000105327	3.089	6.53e-59
CMBL	134147	ENSG00000164237	1.588	1.22e-24		BLCAP	10904	ENSG00000166619	1.215	7.03e-30
COQ8A	56997	ENSG00000163050	1.021	9.46e-14		BLOC1S2	282991	ENSG00000196072	1.111	4.28e-29
CSF1	1435	ENSG00000184371	1.943	2.56e-16		BMP7	655	ENSG00000101144	3.142	4.06e-13
CYFIP2	26999	ENSG00000055163	4.217	6.12e-50		BTG2	7832	ENSG00000159388	5.03	4.16e-209
CYP4F3	4051	ENSG00000186529	5.266	0.00156		C17orf82	388407	ENSG00000187013	1.399	4.8e-06
DDB2	1643	ENSG00000134574	1.64	7.31e-56		CASP6	839	ENSG00000138794	2.008	2.8e-39
DDIT4	54541	ENSG00000168209	1.824	2.63e-15		CATSPERG	57828	ENSG00000099338	1.378	2.97e-05
DGKA	1606	ENSG00000065357	1.022	2.53e-07		CAV1	857	ENSG00000105974	1.103	1.63e-09
DHRS3	9249	ENSG00000162496	1.32	2.44e-06		CCNK	8812	ENSG00000090061	1.094	2.17e-07
DOCK8	81704	ENSG00000107099	5.905	6.82e-09		CDIP1	29965	ENSG00000089486	1.701	1.4e-33
DRAM1	55332	ENSG00000136048	1.695	3.97e-36		CDKN1A	1026	ENSG00000124762	3.658	2.19e-113
E2F7	144455	ENSG00000165891	1.067	7.06e-14		CES2	8824	ENSG00000172831	1.5	1.75e-27
EDA2R	60401	ENSG00000131080	2.732	6.19e-05		CFLAR	8837	ENSG00000003402	1.203	7.49e-21
EFNB1	1947	ENSG00000090776	1.321	1.22e-24		CGB7	94027	ENSG00000196337	2.6	0.000814
EPHA2	1969	ENSG00000142627	1.19	1.95e-18		CLCA2	9635	ENSG00000137975	6.485	3.19e-15
EPS8L2	64787	ENSG00000177106	2.131	1.22e-19		CLP1	10978	ENSG00000172409	1.589	5.36e-67
FAM13C	220965	ENSG00000148541	4.147	1.34e-40		CMBL	134147	ENSG00000164237	2.531	1.5e-63
FAM196A	642938	ENSG00000188916	2.05	1.95e-20		COBLL1	22837	ENSG00000082438	1.265	2.9e-17
FAM212B	55924	ENSG00000197852	3.914	3.91e-36		COQ8A	56997	ENSG00000163050	1.788	1.55e-42
FAM84B	157638	ENSG00000168672	1.639	4.28e-08		CSF1	1435	ENSG00000184371	2.977	6.07e-44
FAS	355	ENSG00000026103	2.276	5.03e-52		CYFIP2	26999	ENSG00000055163	4.98	7.64e-73
FBXO22	26263	ENSG00000167196	1.139	2.9e-08		CYP4F3	4051	ENSG00000186529	8.55	7.63e-10
FDXR	2232	ENSG00000161513	3.881	4.53e-105		DDB2	1643	ENSG00000134574	2.02	1.67e-82
GADD45A	1647	ENSG00000116717	1.679	3.48e-17		DDIT4	54541	ENSG00000168209	1.724	2.57e-14
GDF15	9518	ENSG00000130513	6.124	3.28e-95		DGKA	1606	ENSG00000065357	1.113	2.74e-09
GLS2	27165	ENSG00000135423	4.446	1.83e-41		DHRS3	9249	ENSG00000162496	2.577	3.27e-26
GPR87	53836	ENSG00000138271	6.144	3.64e-10		DOCK8	81704	ENSG00000107099	5.522	2.71e-35
GRHL3	57822	ENSG00000158055	7.19	2.66e-07		DRAM1	55332	ENSG00000136048	2.39	2.4e-71
HES2	54626	ENSG00000069812	6.658	5.71e-40		EBI3	10148	ENSG00000105246	2.07	2.12e-07
HRAS	3265	ENSG00000174775	1.038	1.11e-11		EDA2R	60401	ENSG00000131080	4.364	7.19e-20
IGDCC4	57722	ENSG00000103742	1.459	0.000261		EFNB1	1947	ENSG00000090776	2.449	9.17e-84
IKBIP	121457	ENSG00000166130	1.347	1.27e-30		EI24	9538	ENSG00000149547	1.175	3.23e-29
ISCU	23479	ENSG00000136003	1.108	1.53e-24		ENC1	8507	ENSG00000171617	1.125	1.39e-14
KITLG	4254	ENSG00000049130	1.807	2.03e-15		EPHA2	1969	ENSG00000142627	1.848	6.8e-45
KSR1	8844	ENSG00000141068	2.146	6.28e-07		EPN3	55040	ENSG00000049283	3.606	1.15e-05
LACC1	144811	ENSG00000179630	1.546	1.34e-16		EPS8L2	64787	ENSG00000177106	3.043	8.43e-41
LIF	3976	ENSG00000128342	1.956	9.26e-16		ETV7	51513	ENSG00000010030	2.276	0.000265
MAST4	375449	ENSG00000069020	2.826	4.64e-08		FAM13C	220965	ENSG00000148541	5.281	1.39e-66
MDM2	4193	ENSG00000135679	2.711	2.16e-72		FAM196A	642938	ENSG00000188916	3.55	3.23e-59
NADSYN1	55191	ENSG00000172890	1.767	4.27e-23		FAM198B	51313	ENSG00000164125	2.717	7.81e-11
NECTIN4	81607	ENSG00000143217	3.35	1.38e-14		FAM210B	116151	ENSG00000124098	1.238	1.05e-29
NEFL	4747	ENSG00000277586	1.12	0.000124		FAM212B	55924	ENSG00000197852	2.871	5.69e-22
NHLH2	4808	ENSG00000177551	8.3	1.63e-09		FAM84B	157638	ENSG00000168672	2.776	2.98e-22
NINJ1	4814	ENSG00000131669	1.465	1.69e-16		FAM98C	147965	ENSG00000130244	1.238	1.87e-14
NOTCH1	4851	ENSG00000148400	1.099	7.6e-17		FAS	355	ENSG00000026103	2.419	1.43e-57
PANK1	53354	ENSG00000152782	2.944	2.18e-91		FBXO22	26263	ENSG00000167196	1.482	2.03e-14
PARD6G	84552	ENSG00000178184	1.125	0.00123		FDXR	2232	ENSG00000161513	3.913	2.24e-107
PDE4C	5143	ENSG00000105650	2.197	3.35e-08		GADD45A	1647	ENSG00000116717	2.287	4.11e-32
PGAP1	80055	ENSG00000197121	1.027	3.78e-05		GDF15	9518	ENSG00000130513	5.606	1.37e-141
PGF	5228	ENSG00000119630	1.089	1.1e-11		GLS2	27165	ENSG00000135423	4.935	4.65e-57
PHLDA3	23612	ENSG00000174307	8.807	6.22e-15		GPC1	2817	ENSG00000063660	1.189	3.94e-22
PIDD1	55367	ENSG00000177595	2.229	2.97e-25		GPR87	53836	ENSG00000138271	6.008	2.91e-22
PLCL2	23228	ENSG00000154822	1.443	1.18e-25		GRHL3	57822	ENSG00000158055	7.773	1.4e-11
PLCXD2	257068	ENSG00000240891	2.988	1.44e-29		HES2	54626	ENSG00000069812	6.277	1.33e-47
PLK2	10769	ENSG00000145632	2.083	8.61e-58		HHAT	55733	ENSG00000054392	1.177	1.78e-21
PLK3	1263	ENSG00000173846	1.652	4.16e-71		HRAS	3265	ENSG00000174775	2.013	4.01e-44
PLTP	5360	ENSG00000100979	1.033	4.39e-08		ICOSLG	23308	ENSG00000277117	1.482	0.00177
POLH	5429	ENSG00000170734	2.047	2.89e-28		IGDCC4	57722	ENSG00000103742	1.761	9.89e-07
PPM1D	8493	ENSG00000170836	1.262	6.31e-32		IKBIP	121457	ENSG00000166130	1.422	1.77e-34
PRDM1	639	ENSG00000057657	1.851	9.54e-08		INPP1	3628	ENSG00000151689	1.175	7.93e-31
PRKAB1	5564	ENSG00000111725	1.158	2.51e-26		ISCU	23479	ENSG00000136003	1.387	8.51e-39
PTPRU	10076	ENSG00000060656	1.182	0.000607		KITLG	4254	ENSG00000049130	2.605	2.3e-32
RALGDS	5900	ENSG00000160271	2.739	1.02e-58		KSR1	8844	ENSG00000141068	3.021	2.84e-14
RBM38	55544	ENSG00000132819	1.052	9.8e-22		LACC1	144811	ENSG00000179630	2.129	5.6e-31
RETSAT	54884	ENSG00000042445	1.166	3.3e-21		LAPTM5	7805	ENSG00000162511	2.28	0.000277
RGL1	23179	ENSG00000143344	1.279	1.21e-08		LIF	3976	ENSG00000128342	2.102	1.51e-18
RGMA	56963	ENSG00000182175	6.605	1.37e-11		MAST4	375449	ENSG00000069020	5.373	9.69e-31
RND3	390	ENSG00000115963	1.475	2.48e-16		MCC	4163	ENSG00000171444	1.387	1.05e-20
RNF19B	127544	ENSG00000116514	1.105	4.37e-46		MDM2	4193	ENSG00000135679	3.141	1.22e-97
RPS27L	51065	ENSG00000185088	1.549	1.69e-27		METTL8	79828	ENSG00000123600	1.187	7.96e-30
RRAD	6236	ENSG00000166592	2.002	5.78e-24		MICALL1	85377	ENSG00000100139	1.288	1.95e-37
SAC3D1	29901	ENSG00000168061	1.125	1.61e-08		MLF2	8079	ENSG00000089693	1.038	1.81e-28
SCN2A	6326	ENSG00000136531	3.291	1.11e-24		MON2	23041	ENSG00000061987	1.334	1.67e-13
SCN3B	55800	ENSG00000166257	2.682	5.01e-13		MRPL49	740	ENSG00000149792	1.139	1.17e-32
SEMA3B	7869	ENSG00000012171	1.685	1.89e-08		MYO6	4646	ENSG00000196586	1.835	1.86e-13
SESN1	27244	ENSG00000080546	3	5.9e-128		NADSYN1	55191	ENSG00000172890	2.45	1.23e-44
SESN2	83667	ENSG00000130766	1.687	1.41e-61		NECTIN4	81607	ENSG00000143217	3.163	6.29e-14
SFN	2810	ENSG00000175793	1.45	0.00608		NEFL	4747	ENSG00000277586	2.226	5.17e-18
SLC25A45	283130	ENSG00000162241	1.654	3.47e-14		NHLH2	4808	ENSG00000177551	5.41	1.56e-11
SLC30A1	7779	ENSG00000170385	2.005	5.7e-22		NINJ1	4814	ENSG00000131669	2.314	3.07e-42
SLC44A5	204962	ENSG00000137968	1.328	0.00122		NOTCH1	4851	ENSG00000148400	1.383	6.86e-29
SLC4A11	83959	ENSG00000088836	1.801	1.1e-14		NUPR1	26471	ENSG00000176046	2.457	0.00228
SULF2	55959	ENSG00000196562	7.209	2.07e-07		NYNRIN	57523	ENSG00000205978	-1.218	0.00196
SUSD6	9766	ENSG00000100647	2.131	6.33e-28		PANK1	53354	ENSG00000152782	3.181	7.23e-102
TIGAR	57103	ENSG00000078237	1.836	9.56e-52		PARD6G	84552	ENSG00000178184	2.426	6e-25
TNFRSF10A	8797	ENSG00000104689	1.06	1.34e-16		PCLO	27445	ENSG00000186472	1.954	3.92e-16
TNFRSF10B	8795	ENSG00000120889	1.637	2.3e-57		PDE4C	5143	ENSG00000105650	2.719	3.78e-13
TNFRSF10D	8793	ENSG00000173530	1.66	1.97e-36		PERP	64065	ENSG00000112378	1.452	2.83e-20
TP53	7157	ENSG00000141510	7.117	4.07e-170		PGAP1	80055	ENSG00000197121	1.889	1.57e-17
TP53I11	9537	ENSG00000175274	7.662	3.29e-41		PHLDA3	23612	ENSG00000174307	6.962	3.02e-29
TP53I3	9540	ENSG00000115129	3.04	1.8e-76		PHPT1	29085	ENSG00000054148	1.074	2.05e-33
TP53INP1	94241	ENSG00000164938	2.955	6.41e-54		PIDD1	55367	ENSG00000177595	3.335	1.4e-56
TRIAP1	51499	ENSG00000170855	1.28	7.78e-28		PLCL2	23228	ENSG00000154822	2.157	5.01e-56
TSKU	25987	ENSG00000182704	1.775	1.59e-28		PLCXD2	257068	ENSG00000240891	3.149	1.6e-33
VCAN	1462	ENSG00000038427	2.113	1.74e-12		PLK2	10769	ENSG00000145632	2.71	2.96e-98
VWCE	220001	ENSG00000167992	2.959	3.46e-15		PLK3	1263	ENSG00000173846	1.426	5.43e-54
WDR63	126820	ENSG00000162643	3.97	3.75e-33		PLTP	5360	ENSG00000100979	2.322	3.24e-41
XPC	7508	ENSG00000154767	1.162	4.29e-34		PLXNB2	23654	ENSG00000196576	1.322	7.66e-30
YPEL3	83719	ENSG00000090238	2.129	8.09e-14		PMAIP1	5366	ENSG00000141682	1.142	4.95e-10
ZNF195	7748	ENSG00000005801	1.304	8.99e-24		PML	5371	ENSG00000140464	1.36	3.53e-18
ZNF337	26152	ENSG00000130684	1.451	4.69e-42		POLH	5429	ENSG00000170734	1.765	1.55e-21
ZNF385A	25946	ENSG00000161642	3.303	8.44e-29		POU3F1	5453	ENSG00000185668	2.623	0.000529
ZNF79	7633	ENSG00000196152	2.063	2.47e-51		PPM1J	333926	ENSG00000155367	1.322	4e-17
						PPP4R3A	55671	ENSG00000100796	1.014	5.33e-27
						PRDM1	639	ENSG00000057657	2.055	1.42e-10
						PRKAB1	5564	ENSG00000111725	1.715	6.37e-58
						PRKX	5613	ENSG00000183943	1.99	3.47e-44
						PSTPIP2	9050	ENSG00000152229	1.262	2.7e-11
						PTP4A1	7803	ENSG00000112245	1.08	5.61e-09
						PTPRU	10076	ENSG00000060656	1.407	3.21e-11
						RALGDS	5900	ENSG00000160271	3.309	6.12e-86
						RAP2B	5912	ENSG00000181467	1.177	5.88e-13
						RBM38	55544	ENSG00000132819	1.563	9.79e-49
						RETSAT	54884	ENSG00000042445	1.33	3.92e-28
						RGL1	23179	ENSG00000143344	1.199	1.62e-08
						RGMA	56963	ENSG00000182175	8.866	4.32e-15
						RGS16	6004	ENSG00000143333	1.005	0.00284
						RGS20	8601	ENSG00000147509	1.041	2.71e-16
						RND3	390	ENSG00000115963	2.325	9.27e-41
						RNF144B	255488	ENSG00000137393	1.834	4.57e-13
						RNF19B	127544	ENSG00000116514	1.353	1.28e-68
						RPS27L	51065	ENSG00000185088	1.861	4.8e-40
						RRAD	6236	ENSG00000166592	3.339	1.23e-68
						RRM2B	50484	ENSG00000048392	1.402	3.6e-24
						SAC3D1	29901	ENSG00000168061	1.973	7.61e-26
						SCN2A	6326	ENSG00000136531	3.788	1.35e-35
						SCN3B	55800	ENSG00000166257	3.626	2.16e-24
						SCRIB	23513	ENSG00000180900	1.012	7.82e-22
						SERPINB5	5268	ENSG00000206075	2.947	0.000389
						SESN1	27244	ENSG00000080546	2.514	2.45e-89
						SESN2	83667	ENSG00000130766	1.573	7.82e-54
						SFN	2810	ENSG00000175793	2.829	6.48e-12
						SLC12A4	6560	ENSG00000124067	1.085	5.29e-20
						SLC25A45	283130	ENSG00000162241	2.363	3.44e-29
						SLC30A1	7779	ENSG00000170385	2.656	1.1e-38
						SLC44A5	204962	ENSG00000137968	1.208	0.00143
						SLC4A11	83959	ENSG00000088836	2.848	8.04e-38
						STAT3	6774	ENSG00000168610	1.221	2.77e-29
						STX6	10228	ENSG00000135823	1.734	7.02e-46
						SULF2	55959	ENSG00000196562	10.053	4.64e-15
						SUSD6	9766	ENSG00000100647	2.622	5.66e-43
						SYTL1	84958	ENSG00000142765	1.514	7.86e-10
						TAB3	257397	ENSG00000157625	1.086	4.05e-12
						TGFA	7039	ENSG00000163235	1.151	2.06e-19
						TIGAR	57103	ENSG00000078237	2.171	4.44e-72
						TMEM63B	55362	ENSG00000137216	1.697	4.48e-30
						TMEM68	137695	ENSG00000167904	1.352	2.96e-32
						TNFAIP8	25816	ENSG00000145779	1.35	4.37e-16
						TNFRSF10A	8797	ENSG00000104689	1.999	7.46e-58
						TNFRSF10B	8795	ENSG00000120889	2.015	1.86e-86
						TNFRSF10D	8793	ENSG00000173530	1.995	5.42e-53
						TP53	7157	ENSG00000141510	6.536	6.79e-143
						TP53I11	9537	ENSG00000175274	6.574	6.95e-55
						TP53I3	9540	ENSG00000115129	3.752	1.35e-117
						TP53INP1	94241	ENSG00000164938	1.947	2.31e-24
						TRAF4	9618	ENSG00000076604	1.075	7.27e-21
						TRIAP1	51499	ENSG00000170855	1.674	1.94e-46
						TRIM22	10346	ENSG00000132274	1.373	0.0316
						TSKU	25987	ENSG00000182704	2.292	2.49e-47
						VCAN	1462	ENSG00000038427	4.733	5.05e-62
						VDR	7421	ENSG00000111424	1.052	3.24e-14
						VWCE	220001	ENSG00000167992	2.376	9.96e-12
						WDR63	126820	ENSG00000162643	3.813	6.43e-40
						XPC	7508	ENSG00000154767	1.05	3.46e-28
						YPEL3	83719	ENSG00000090238	1.824	7.77e-12
						ZMAT3	64393	ENSG00000172667	1.854	6.81e-26
						ZNF195	7748	ENSG00000005801	1.669	2.9e-38
						ZNF337	26152	ENSG00000130684	1.523	2.41e-44
						ZNF385A	25946	ENSG00000161642	2.963	6.07e-30
						ZNF79	7633	ENSG00000196152	2.074	2.46e-52

## Sheet: Table S6
Table S6.	HCGs with early repression of transactivation due to TM. #N/A are genes which were not transactivated by p53 WT.
			6 h post transfection					24 h post transfection
Symbol	Entrez Gene ID	Ensembl Gene ID	log2-fold (p53 WT vs GFP)	adj p-value vs GFP	log2-fold (p53 TM vs GFP)	adj p-value vs WT		log2-fold (p53 WT vs GFP)	adj p-value vs GFP	log2-fold (p53 TM vs GFP)	adj p-value vs WT
ACER2	340485	ENSG00000177076	2.292	1.31e-34	0.468	3.36361e-22		2.448	3.53e-39	2.333	0.74325
ACTA2	59	ENSG00000107796	3.19	1.75e-66	1.107	1.30591e-30		4.594	9.17e-143	4.621	0.945846
AEN	64782	ENSG00000181026	1.695	1.75e-55	0.906	4.01097e-12		2.379	4.27e-106	2.188	0.213079
ANKRA2	57763	ENSG00000164331	2.255	2.27e-48	0.577	5.91385e-27		1.513	9.39e-23	1.514	0.997374
ASTN2	23245	ENSG00000148219	1.259	4.07e-13	-0.003	4.40777e-13		2.493	4.86e-51	2.319	0.51221
BAX	581	ENSG00000087088	1.013	5.22e-22	0.218	1.17096e-13		1.541	4.32e-51	1.356	0.185495
BCL6	604	ENSG00000113916	1.154	6.34e-07	0.284	0.000323415		#N/A	#N/A	#N/A	#N/A
C17orf82	388407	ENSG00000187013	1.455	3.11e-06	0.09	1.39088e-05		1.399	4.8e-06	1.542	0.779703
CES2	8824	ENSG00000172831	1.239	4.28e-18	0.19	4.93226e-13		1.5	1.75e-27	1.172	0.0604588
CMBL	134147	ENSG00000164237	1.588	1.22e-24	0.122	5.75312e-21		2.531	1.5e-63	2.323	0.356272
DDB2	1643	ENSG00000134574	1.64	7.31e-56	0.873	1.83963e-12		2.02	1.67e-82	2.072	0.808689
DGKA	1606	ENSG00000065357	1.022	2.53e-07	-0.146	1.91975e-09		1.113	2.74e-09	0.869	0.373004
E2F7	144455	ENSG00000165891	1.067	7.06e-14	0.37	3.8849e-06		#N/A	#N/A	#N/A	#N/A
EDA2R	60401	ENSG00000131080	2.732	6.19e-05	1.399	0.0212194		4.364	7.19e-20	3.947	0.341686
EPS8L2	64787	ENSG00000177106	2.131	1.22e-19	-0.152	2.2528e-22		3.043	8.43e-41	2.58	0.128008
FAM212B	55924	ENSG00000197852	3.914	3.91e-36	0.457	4.51524e-29		2.871	5.69e-22	2.641	0.65442
FAS	355	ENSG00000026103	2.276	5.03e-52	0.343	1.77795e-37		2.419	1.43e-57	2.201	0.32393
FBXO22	26263	ENSG00000167196	1.139	2.9e-08	0.36	0.000360627		1.482	2.03e-14	1.456	0.951746
FDXR	2232	ENSG00000161513	3.881	4.53e-105	1.331	8.1665e-46		3.913	2.24e-107	3.705	0.466646
GADD45A	1647	ENSG00000116717	1.679	3.48e-17	0.564	8.77008e-08		2.287	4.11e-32	1.949	0.21009
GDF15	9518	ENSG00000130513	6.124	3.28e-95	2.116	1.6596e-83		5.606	1.37e-141	5.32	0.232248
GRHL3	57822	ENSG00000158055	7.19	2.66e-07	2.584	2.42921e-09		7.773	1.4e-11	7.132	0.241236
IGDCC4	57722	ENSG00000103742	1.459	0.000261	-0.699	1.31956e-08		1.761	9.89e-07	1.303	0.366613
IKBIP	121457	ENSG00000166130	1.347	1.27e-30	0.178	5.15419e-23		1.422	1.77e-34	1.57	0.414516
ISCU	23479	ENSG00000136003	1.108	1.53e-24	0.279	8.24489e-14		1.387	8.51e-39	1.18	0.153975
KSR1	8844	ENSG00000141068	2.146	6.28e-07	-0.118	1.03914e-07		3.021	2.84e-14	2.118	0.0685768
LACC1	144811	ENSG00000179630	1.546	1.34e-16	0.109	2.33439e-14		2.129	5.6e-31	1.69	0.0552777
LIF	3976	ENSG00000128342	1.956	9.26e-16	0.012	1.646e-15		2.102	1.51e-18	1.563	0.0714221
MDM2	4193	ENSG00000135679	2.711	2.16e-72	0.701	1.39622e-39		3.141	1.22e-97	2.957	0.44932
NHLH2	4808	ENSG00000177551	8.3	1.63e-09	3.988	1.45292e-09		5.41	1.56e-11	4.486	0.104891
PDE4C	5143	ENSG00000105650	2.197	3.35e-08	-0.256	4.81952e-10		2.719	3.78e-13	2.329	0.508826
PGF	5228	ENSG00000119630	1.089	1.1e-11	0.239	2.63852e-07		#N/A	#N/A	#N/A	#N/A
PHLDA3	23612	ENSG00000174307	8.807	6.22e-15	5.875	9.24685e-23		6.962	3.02e-29	7.245	0.503982
POLH	5429	ENSG00000170734	2.047	2.89e-28	0.456	4.12444e-17		1.765	1.55e-21	1.674	0.811263
PPM1D	8493	ENSG00000170836	1.262	6.31e-32	0.512	1.70374e-11		#N/A	#N/A	#N/A	#N/A
PRKAB1	5564	ENSG00000111725	1.158	2.51e-26	0.15	6.2367e-20		1.715	6.37e-58	1.568	0.365642
RGL1	23179	ENSG00000143344	1.279	1.21e-08	0.082	1.17092e-07		1.199	1.62e-08	0.954	0.442725
RPS27L	51065	ENSG00000185088	1.549	1.69e-27	0.745	1.25464e-07		1.861	4.8e-40	1.968	0.674742
SCN2A	6326	ENSG00000136531	3.291	1.11e-24	0.061	1.76155e-23		3.788	1.35e-35	3.365	0.320761
SEMA3B	7869	ENSG00000012171	1.685	1.89e-08	-0.043	1.19696e-08		#N/A	#N/A	#N/A	#N/A
SESN1	27244	ENSG00000080546	3	5.9e-128	0.893	2.30542e-63		2.514	2.45e-89	2.353	0.412868
SESN2	83667	ENSG00000130766	1.687	1.41e-61	0.901	1.2539e-13		1.573	7.82e-54	1.437	0.383464
SLC44A5	204962	ENSG00000137968	1.328	0.00122	0.105	0.00269599		1.208	0.00143	1.016	0.774459
TIGAR	57103	ENSG00000078237	1.836	9.56e-52	0.424	1.86753e-30		2.171	4.44e-72	1.877	0.0572689
TNFRSF10B	8795	ENSG00000120889	1.637	2.3e-57	0.618	3.35629e-22		2.015	1.86e-86	1.976	0.858081
TP53I3	9540	ENSG00000115129	3.04	1.8e-76	0.337	2.61105e-60		3.752	1.35e-117	3.387	0.0881815
TP53INP1	94241	ENSG00000164938	2.955	6.41e-54	0.933	2.16334e-25		1.947	2.31e-24	1.746	0.523277
TRIAP1	51499	ENSG00000170855	1.28	7.78e-28	0.22	4.03928e-19		1.674	1.94e-46	1.4	0.064978
XPC	7508	ENSG00000154767	1.162	4.29e-34	0.308	1.61423e-18		1.05	3.46e-28	1.165	0.444919
YPEL3	83719	ENSG00000090238	2.129	8.09e-14	0.038	3.20345e-13		1.824	7.77e-12	1.602	0.621843
ZNF337	26152	ENSG00000130684	1.451	4.69e-42	0.158	2.76806e-33		1.523	2.41e-44	1.314	0.14271
ZNF79	7633	ENSG00000196152	2.063	2.47e-51	0.656	4.25014e-24		2.074	2.46e-52	1.772	0.0862334

## Sheet: Table S7
Table S7.	Genes with continuous repression of transactivation due to TM.
			6 h post transfection					24 h post transfection
Symbol	Entrez Gene ID	Ensembl Gene ID	log2-fold (p53 WT vs GFP)	adj p-value vs GFP	log2-fold (p53 TM vs GFP)	adj p-value vs WT		log2-fold (p53 WT vs GFP)	adj p-value vs GFP	log2-fold (p53 TM vs GFP)	adj p-value vs WT
ABHD4	63874	ENSG00000100439	2.636	9.86e-35	0.408	5.55809e-25		3.131	3.86e-51	2.326	0.000719683
ABTB2	25841	ENSG00000166016	1.254	7.86e-19	-0.031	1.3246e-19		1.665	7.51e-34	1.142	0.000694079
ADGRG1	9289	ENSG00000205336	2.293	1.9e-08	0.256	5.15203e-07		2.99	1.12e-19	0.605	3.94415e-13
APAF1	317	ENSG00000120868	2.205	2.2e-29	0.025	1.36127e-28		2.413	8.6e-36	1.518	3.45795e-05
APOBEC3C	27350	ENSG00000244509	1.027	8.93e-14	0.138	2.17996e-10		1.797	5.84e-43	1.311	0.00109932
ARVCF	421	ENSG00000099889	1.032	8.55e-13	-0.026	2.11781e-13		1.294	2.28e-20	0.79	0.00153934
BBC3	27113	ENSG00000105327	3.595	1.72e-71	0.97	6.37945e-44		3.089	6.53e-59	2.289	3.466e-05
BTG2	7832	ENSG00000159388	5.381	5e-245	1.771	3.97043e-131		5.03	4.16e-209	4.479	0.000948078
CASP6	839	ENSG00000138794	1.156	8.97e-13	-0.152	3.82767e-16		2.008	2.8e-39	1.154	2.34615e-07
CDKN1A	1026	ENSG00000124762	2.633	2.22e-58	0.541	9.72981e-37		3.658	2.19e-113	2.85	8.25599e-06
CLCA2	9635	ENSG00000137975	4.271	2.13e-05	0.129	3.0889e-05		6.485	3.19e-15	4.044	4.28036e-06
CLP1	10978	ENSG00000172409	1.633	3.43e-72	0.167	6.40693e-58		1.589	5.36e-67	0.793	7.80208e-17
COQ8A	56997	ENSG00000163050	1.021	9.46e-14	0.259	7.94698e-08		1.788	1.55e-42	1.09	9.35642e-07
CSF1	1435	ENSG00000184371	1.943	2.56e-16	-0.469	1.27175e-22		2.977	6.07e-44	1.629	6.92559e-10
CYFIP2	26999	ENSG00000055163	4.217	6.12e-50	0.605	4.62872e-37		4.98	7.64e-73	4.292	0.0485569
DDIT4	54541	ENSG00000168209	1.824	2.63e-15	0.972	0.000953706		1.724	2.57e-14	1.084	0.0167418
DHRS3	9249	ENSG00000162496	1.32	2.44e-06	0.073	9.3352e-06		2.577	3.27e-26	1.23	1.05762e-07
DOCK8	81704	ENSG00000107099	5.905	6.82e-09	-0.46	1.94793e-07		5.522	2.71e-35	4.358	0.0105393
DRAM1	55332	ENSG00000136048	1.695	3.97e-36	0.065	3.45087e-33		2.39	2.4e-71	1.904	0.00136242
EFNB1	1947	ENSG00000090776	1.321	1.22e-24	0.248	2.37174e-16		2.449	9.17e-84	1.557	1.96031e-11
EPHA2	1969	ENSG00000142627	1.19	1.95e-18	0.144	2.73953e-14		1.848	6.8e-45	1.003	2.78847e-09
FAM13C	220965	ENSG00000148541	4.147	1.34e-40	-0.391	1.11588e-46		5.281	1.39e-66	3.986	0.000122321
FAM196A	642938	ENSG00000188916	2.05	1.95e-20	-0.071	1.87762e-21		3.55	3.23e-59	2.775	0.000927714
FAM84B	157638	ENSG00000168672	1.639	4.28e-08	0.091	2.64244e-07		2.776	2.98e-22	1.911	0.00645762
GLS2	27165	ENSG00000135423	4.446	1.83e-41	-0.028	5.66373e-41		4.935	4.65e-57	4.032	0.0127649
GPR87	53836	ENSG00000138271	6.144	3.64e-10	2.127	1.11121e-12		6.008	2.91e-22	4.777	0.0011893
HES2	54626	ENSG00000069812	6.658	5.71e-40	0.471	3.86326e-37		6.277	1.33e-47	4.15	1.65037e-06
HRAS	3265	ENSG00000174775	1.038	1.11e-11	-0.017	4.74151e-12		2.013	4.01e-44	1.261	2.13418e-06
KITLG	4254	ENSG00000049130	1.807	2.03e-15	0.435	4.90216e-09		2.605	2.3e-32	1.508	5.59669e-06
MAST4	375449	ENSG00000069020	2.826	4.64e-08	0.446	4.2632e-06		5.373	9.69e-31	3.851	0.00232123
NADSYN1	55191	ENSG00000172890	1.767	4.27e-23	0.056	1.27549e-21		2.45	1.23e-44	1.987	0.033197
NECTIN4	81607	ENSG00000143217	3.35	1.38e-14	0.333	9.55821e-13		3.163	6.29e-14	2.203	0.0125694
NEFL	4747	ENSG00000277586	1.12	0.000124	0.272	0.00536795		2.226	5.17e-18	1.627	0.0493625
NINJ1	4814	ENSG00000131669	1.465	1.69e-16	0.028	7.55368e-16		2.314	3.07e-42	1.318	5.8816e-08
NOTCH1	4851	ENSG00000148400	1.099	7.6e-17	0.259	5.07129e-10		1.383	6.86e-29	0.671	8.76226e-08
PANK1	53354	ENSG00000152782	2.944	2.18e-91	0.089	2.48493e-85		3.181	7.23e-102	2.287	6.79813e-09
PARD6G	84552	ENSG00000178184	1.125	0.00123	-0.162	0.000167539		2.426	6e-25	1.251	1.57046e-06
PGAP1	80055	ENSG00000197121	1.027	3.78e-05	-0.068	6.3067e-06		1.889	1.57e-17	1.177	0.00600235
PIDD1	55367	ENSG00000177595	2.229	2.97e-25	0.098	5.36685e-23		3.335	1.4e-56	2.593	0.00244888
PLCL2	23228	ENSG00000154822	1.443	1.18e-25	-0.124	1.32471e-29		2.157	5.01e-56	1.279	6.95863e-10
PLCXD2	257068	ENSG00000240891	2.988	1.44e-29	0.11	2.52548e-27		3.149	1.6e-33	1.965	4.82429e-05
PLK2	10769	ENSG00000145632	2.083	8.61e-58	0.248	1.42349e-44		2.71	2.96e-98	1.309	9.44356e-25
PLK3	1263	ENSG00000173846	1.652	4.16e-71	0.676	1.68002e-26		1.426	5.43e-54	1.064	0.00025719
PLTP	5360	ENSG00000100979	1.033	4.39e-08	0.077	4.83799e-07		2.322	3.24e-41	1.344	1.90802e-07
PRDM1	639	ENSG00000057657	1.851	9.54e-08	-0.378	9.67384e-11		2.055	1.42e-10	0.461	2.44609e-06
PTPRU	10076	ENSG00000060656	1.182	0.000607	-0.632	5.04268e-07		1.407	3.21e-11	0.423	9.56529e-06
RALGDS	5900	ENSG00000160271	2.739	1.02e-58	0.023	2.45866e-57		3.309	6.12e-86	2.232	3.54012e-09
RBM38	55544	ENSG00000132819	1.052	9.8e-22	0.079	1.40203e-18		1.563	9.79e-49	0.961	2.25407e-07
RETSAT	54884	ENSG00000042445	1.166	3.3e-21	0.4	2.53388e-09		1.33	3.92e-28	1.032	0.0497527
RGMA	56963	ENSG00000182175	6.605	1.37e-11	-2.321	2.3727e-11		8.866	4.32e-15	7.084	5.33522e-06
RND3	390	ENSG00000115963	1.475	2.48e-16	0.287	1.06151e-10		2.325	9.27e-41	0.952	7.62916e-14
RNF19B	127544	ENSG00000116514	1.105	4.37e-46	0.142	8.46487e-35		1.353	1.28e-68	0.953	1.98865e-06
RRAD	6236	ENSG00000166592	2.002	5.78e-24	0.205	2.27433e-19		3.339	1.23e-68	2.122	1.13456e-09
SAC3D1	29901	ENSG00000168061	1.125	1.61e-08	-0.01	1.06131e-08		1.973	7.61e-26	1.234	0.000440872
SCN3B	55800	ENSG00000166257	2.682	5.01e-13	-0.248	3.82381e-15		3.626	2.16e-24	2.04	3.37585e-05
SFN	2810	ENSG00000175793	1.45	0.00608	-0.913	2.44841e-05		2.829	6.48e-12	1.054	4.39447e-06
SLC25A45	283130	ENSG00000162241	1.654	3.47e-14	-0.02	2.52803e-14		2.363	3.44e-29	1.709	0.00551921
SLC30A1	7779	ENSG00000170385	2.005	5.7e-22	0.466	5.02075e-13		2.656	1.1e-38	1.939	0.00254461
SLC4A11	83959	ENSG00000088836	1.801	1.1e-14	-0.016	7.52087e-15		2.848	8.04e-38	1.393	4.60637e-10
SULF2	55959	ENSG00000196562	7.209	2.07e-07	1.089	1.61267e-05		10.053	4.64e-15	8.159	2.34464e-07
SUSD6	9766	ENSG00000100647	2.131	6.33e-28	0.235	4.27989e-22		2.622	5.66e-43	1.917	0.00138816
TNFRSF10A	8797	ENSG00000104689	1.06	1.34e-16	0.004	1.9004e-16		1.999	7.46e-58	1.5	0.000407931
TNFRSF10D	8793	ENSG00000173530	1.66	1.97e-36	0.548	2.0476e-16		1.995	5.42e-53	1.666	0.0459495
TP53I11	9537	ENSG00000175274	7.662	3.29e-41	0.422	3.08968e-40		6.574	6.95e-55	5.187	0.00378972
TSKU	25987	ENSG00000182704	1.775	1.59e-28	-0.533	5.65882e-45		2.292	2.49e-47	1.367	2.01037e-08
VCAN	1462	ENSG00000038427	2.113	1.74e-12	-0.146	3.19576e-14		4.733	5.05e-62	3.345	1.08538e-05
VWCE	220001	ENSG00000167992	2.959	3.46e-15	-0.243	8.78639e-17		2.376	9.96e-12	1.509	0.0335205
WDR63	126820	ENSG00000162643	3.97	3.75e-33	0.649	6.08622e-26		3.813	6.43e-40	3.009	0.0112233
ZNF195	7748	ENSG00000005801	1.304	8.99e-24	0.053	8.59059e-22		1.669	2.9e-38	1.004	1.97107e-06
ZNF385A	25946	ENSG00000161642	3.303	8.44e-29	0.221	2.16334e-25		2.963	6.07e-30	2.217	0.0141564

## Sheet: Table S8
Table S4.	Genes with late repression of transactivation due to TM. #N/A are genes which were not transactivated by p53 WT.
			6 h post transfection					24 h post transfection
Symbol	Entrez Gene ID	Ensembl Gene ID	log2-fold (p53 WT vs GFP)	adj p-value vs GFP	log2-fold (p53 TM vs GFP)	adj p-value vs WT		log2-fold (p53 WT vs GFP)	adj p-value vs GFP	log2-fold (p53 TM vs GFP)	adj p-value vs WT
AIFM2	84883	ENSG00000042286	#N/A	#N/A	#N/A	#N/A		1.082	1.42e-17	0.469	8.42025e-06
AKAP9	10142	ENSG00000127914	#N/A	#N/A	#N/A	#N/A		1.788	1.34e-19	0.934	0.000106709
ALDH1A3	220	ENSG00000184254	#N/A	#N/A	#N/A	#N/A		1.19	0.000106	0.189	0.00235073
AMOTL1	154810	ENSG00000166025	#N/A	#N/A	#N/A	#N/A		1.539	1.62e-30	0.824	1.0428e-06
ANXA4	307	ENSG00000196975	#N/A	#N/A	#N/A	#N/A		1.689	3.67e-29	1.23	0.0107403
ARC	23237	ENSG00000198576	1.55	1.56e-07	1.138	0.275771		1.976	3.28e-25	0.41	8.95213e-16
ATF3	467	ENSG00000162772	#N/A	#N/A	#N/A	#N/A		1.008	4.48e-08	0.496	0.0152423
BLCAP	10904	ENSG00000166619	#N/A	#N/A	#N/A	#N/A		1.215	7.03e-30	0.686	5.95784e-06
BMP7	655	ENSG00000101144	#N/A	#N/A	#N/A	#N/A		3.142	4.06e-13	1.232	3.21631e-06
CAV1	857	ENSG00000105974	#N/A	#N/A	#N/A	#N/A		1.103	1.63e-09	0.146	7.70152e-07
CDIP1	29965	ENSG00000089486	#N/A	#N/A	#N/A	#N/A		1.701	1.4e-33	1.124	0.000280758
CFLAR	8837	ENSG00000003402	#N/A	#N/A	#N/A	#N/A		1.203	7.49e-21	0.723	0.00104571
COBLL1	22837	ENSG00000082438	#N/A	#N/A	#N/A	#N/A		1.265	2.9e-17	0.682	0.000548241
EBI3	10148	ENSG00000105246	#N/A	#N/A	#N/A	#N/A		2.07	2.12e-07	0.986	0.00966486
ENC1	8507	ENSG00000171617	#N/A	#N/A	#N/A	#N/A		1.125	1.39e-14	0.285	6.5131e-08
FAM198B	51313	ENSG00000164125	#N/A	#N/A	#N/A	#N/A		2.717	7.81e-11	1.244	0.000402816
FAM210B	116151	ENSG00000124098	#N/A	#N/A	#N/A	#N/A		1.238	1.05e-29	0.762	7.4188e-05
GPC1	2817	ENSG00000063660	#N/A	#N/A	#N/A	#N/A		1.189	3.94e-22	0.234	1.1942e-13
LAPTM5	7805	ENSG00000162511	#N/A	#N/A	#N/A	#N/A		2.28	0.000277	-0.468	4.32171e-05
MCC	4163	ENSG00000171444	#N/A	#N/A	#N/A	#N/A		1.387	1.05e-20	0.703	3.05484e-05
METTL8	79828	ENSG00000123600	#N/A	#N/A	#N/A	#N/A		1.187	7.96e-30	0.59	9.32368e-08
MICALL1	85377	ENSG00000100139	#N/A	#N/A	#N/A	#N/A		1.288	1.95e-37	0.706	1.0117e-07
MLF2	8079	ENSG00000089693	#N/A	#N/A	#N/A	#N/A		1.038	1.81e-28	0.469	1.90075e-08
MON2	23041	ENSG00000061987	#N/A	#N/A	#N/A	#N/A		1.334	1.67e-13	0.797	0.0116825
MRPL49	740	ENSG00000149792	#N/A	#N/A	#N/A	#N/A		1.139	1.17e-32	0.821	0.00470346
MYO6	4646	ENSG00000196586	#N/A	#N/A	#N/A	#N/A		1.835	1.86e-13	1.127	0.0171274
PCLO	27445	ENSG00000186472	#N/A	#N/A	#N/A	#N/A		1.954	3.92e-16	0.904	7.04844e-05
PERP	64065	ENSG00000112378	#N/A	#N/A	#N/A	#N/A		1.452	2.83e-20	0.701	1.45074e-05
PHPT1	29085	ENSG00000054148	#N/A	#N/A	#N/A	#N/A		1.074	2.05e-33	0.825	0.0214536
PLXNB2	23654	ENSG00000196576	#N/A	#N/A	#N/A	#N/A		1.322	7.66e-30	0.917	0.00282688
PMAIP1	5366	ENSG00000141682	#N/A	#N/A	#N/A	#N/A		1.142	4.95e-10	0.611	0.0129775
PML	5371	ENSG00000140464	#N/A	#N/A	#N/A	#N/A		1.36	3.53e-18	0.855	0.00563929
POU3F1	5453	ENSG00000185668	#N/A	#N/A	#N/A	#N/A		2.623	0.000529	0.771	0.00956599
PPM1J	333926	ENSG00000155367	#N/A	#N/A	#N/A	#N/A		1.322	4e-17	0.421	1.48085e-08
PRKX	5613	ENSG00000183943	#N/A	#N/A	#N/A	#N/A		1.99	3.47e-44	1.458	0.00117559
PSTPIP2	9050	ENSG00000152229	#N/A	#N/A	#N/A	#N/A		1.262	2.7e-11	0.698	0.00908465
RAP2B	5912	ENSG00000181467	#N/A	#N/A	#N/A	#N/A		1.177	5.88e-13	0.64	0.00426004
RGS16	6004	ENSG00000143333	#N/A	#N/A	#N/A	#N/A		1.005	0.00284	-0.127	0.00104691
RGS20	8601	ENSG00000147509	#N/A	#N/A	#N/A	#N/A		1.041	2.71e-16	0.467	3.71353e-05
RNF144B	255488	ENSG00000137393	#N/A	#N/A	#N/A	#N/A		1.834	4.57e-13	0.331	8.71289e-09
SCRIB	23513	ENSG00000180900	#N/A	#N/A	#N/A	#N/A		1.012	7.82e-22	0.656	0.00377328
SERPINB5	5268	ENSG00000206075	#N/A	#N/A	#N/A	#N/A		2.947	0.000389	0.691	0.00692971
SLC12A4	6560	ENSG00000124067	#N/A	#N/A	#N/A	#N/A		1.085	5.29e-20	0.773	0.0319531
STAT3	6774	ENSG00000168610	#N/A	#N/A	#N/A	#N/A		1.221	2.77e-29	0.874	0.00709491
STX6	10228	ENSG00000135823	#N/A	#N/A	#N/A	#N/A		1.734	7.02e-46	1.165	2.57502e-05
SYTL1	84958	ENSG00000142765	#N/A	#N/A	#N/A	#N/A		1.514	7.86e-10	0.721	0.00328539
TAB3	257397	ENSG00000157625	#N/A	#N/A	#N/A	#N/A		1.086	4.05e-12	0.59	0.0060932
TGFA	7039	ENSG00000163235	#N/A	#N/A	#N/A	#N/A		1.151	2.06e-19	0.546	1.43041e-05
TMEM63B	55362	ENSG00000137216	#N/A	#N/A	#N/A	#N/A		1.697	4.48e-30	1.09	0.000335827
TMEM68	137695	ENSG00000167904	#N/A	#N/A	#N/A	#N/A		1.352	2.96e-32	0.966	0.00381327
TNFAIP8	25816	ENSG00000145779	#N/A	#N/A	#N/A	#N/A		1.35	4.37e-16	0.761	0.00171413
TRAF4	9618	ENSG00000076604	#N/A	#N/A	#N/A	#N/A		1.075	7.27e-21	0.653	0.00121806
VDR	7421	ENSG00000111424	#N/A	#N/A	#N/A	#N/A		1.052	3.24e-14	0.317	7.07823e-07

## Sheet: Table S9
Table S9.	Biological Process GO term enrichment analysis of the three temporal clusters using ToppCluster.
		Early	Continuous	Late
ID	Biological Process GO term	-log P-value	-log P-value	-log P-value	Early_GeneSet	Continuous_GeneSet	Late_GeneSet
GO:0072331	signal transduction by p53 class mediator	10	10	3.04942	AEN,BAX,E2F7,EDA2R,GADD45A,MDM2,PHLDA3,PRKAB1,RPS27L,SESN2,TP53INP1,TRIAP1	BBC3,BTG2,CDKN1A,DDIT4,PIDD1,PLK2,PLK3,RBM38,SFN,ZNF385A	CDIP1,MYO6,PERP,PMAIP1,PML
GO:0031570	DNA integrity checkpoint	10	10	0	BAX,E2F7,GADD45A,MDM2,RPS27L,TRIAP1,XPC	BTG2,CDKN1A,PIDD1,PLK2,PLK3,RBM38,SFN,ZNF385A
GO:0072431	signal transduction involved in mitotic G1 DNA damage checkpoint	10	10	0	BAX,E2F7,GADD45A,MDM2,TRIAP1	BTG2,CDKN1A,PIDD1,PLK2,PLK3,RBM38,SFN,ZNF385A
GO:0007093	mitotic cell cycle checkpoint	10	10	0	BAX,E2F7,GADD45A,MDM2,RPS27L,TRIAP1,XPC	BTG2,CDKN1A,HRAS,PIDD1,PLK2,PLK3,RBM38,SFN,ZNF385A
GO:0000077	DNA damage checkpoint	10	10	0	BAX,E2F7,GADD45A,MDM2,RPS27L,TRIAP1,XPC	BTG2,CDKN1A,PIDD1,PLK2,PLK3,RBM38,SFN,ZNF385A
GO:0072422	signal transduction involved in DNA damage checkpoint	10	10	0	BAX,E2F7,GADD45A,MDM2,TRIAP1	BTG2,CDKN1A,PIDD1,PLK2,PLK3,RBM38,SFN,ZNF385A
GO:0044773	mitotic DNA damage checkpoint	10	10	0	BAX,E2F7,GADD45A,MDM2,RPS27L,TRIAP1,XPC	BTG2,CDKN1A,PIDD1,PLK2,PLK3,RBM38,SFN,ZNF385A
GO:0072413	signal transduction involved in mitotic cell cycle checkpoint	10	10	0	BAX,E2F7,GADD45A,MDM2,TRIAP1	BTG2,CDKN1A,PIDD1,PLK2,PLK3,RBM38,SFN,ZNF385A
GO:0030330	DNA damage response, signal transduction by p53 class mediator	10	10	0	BAX,E2F7,GADD45A,MDM2,SESN2,TRIAP1	BTG2,CDKN1A,PIDD1,PLK2,PLK3,RBM38,SFN,ZNF385A
GO:1902402	signal transduction involved in mitotic DNA damage checkpoint	10	10	0	BAX,E2F7,GADD45A,MDM2,TRIAP1	BTG2,CDKN1A,PIDD1,PLK2,PLK3,RBM38,SFN,ZNF385A
GO:0031571	mitotic G1 DNA damage checkpoint	10	10	0	BAX,E2F7,GADD45A,MDM2,RPS27L,TRIAP1	BTG2,CDKN1A,PIDD1,PLK2,PLK3,RBM38,SFN,ZNF385A
GO:0072395	signal transduction involved in cell cycle checkpoint	10	10	0	BAX,E2F7,GADD45A,MDM2,TRIAP1	BTG2,CDKN1A,PIDD1,PLK2,PLK3,RBM38,SFN,ZNF385A
GO:0042770	signal transduction in response to DNA damage	10	10	0	BAX,E2F7,GADD45A,MDM2,SESN2,TRIAP1	BTG2,CDKN1A,PIDD1,PLK2,PLK3,RBM38,SFN,ZNF385A
GO:0044783	G1 DNA damage checkpoint	10	10	0	BAX,E2F7,GADD45A,MDM2,RPS27L,TRIAP1	BTG2,CDKN1A,PIDD1,PLK2,PLK3,RBM38,SFN,ZNF385A
GO:0072401	signal transduction involved in DNA integrity checkpoint	10	10	0	BAX,E2F7,GADD45A,MDM2,TRIAP1	BTG2,CDKN1A,PIDD1,PLK2,PLK3,RBM38,SFN,ZNF385A
GO:1902400	intracellular signal transduction involved in G1 DNA damage checkpoint	10	10	0	BAX,E2F7,GADD45A,MDM2,TRIAP1	BTG2,CDKN1A,PIDD1,PLK2,PLK3,RBM38,SFN,ZNF385A
GO:1902807	negative regulation of cell cycle G1/S phase transition	10	10	0	BAX,E2F7,GADD45A,MDM2,RPS27L,TRIAP1	BTG2,CDKN1A,PIDD1,PLK2,PLK3,RBM38,SFN,ZNF385A
GO:0044774	mitotic DNA integrity checkpoint	10	10	0	BAX,E2F7,GADD45A,MDM2,RPS27L,TRIAP1,XPC	BTG2,CDKN1A,PIDD1,PLK2,PLK3,RBM38,SFN,ZNF385A
GO:0044819	mitotic G1/S transition checkpoint	10	10	0	BAX,E2F7,GADD45A,MDM2,RPS27L,TRIAP1	BTG2,CDKN1A,PIDD1,PLK2,PLK3,RBM38,SFN,ZNF385A
GO:0006977	DNA damage response, signal transduction by p53 class mediator resulting in cell cycle arrest	10	10	0	BAX,E2F7,GADD45A,MDM2,TRIAP1	BTG2,CDKN1A,PIDD1,PLK2,PLK3,RBM38,SFN,ZNF385A
GO:1902403	signal transduction involved in mitotic DNA integrity checkpoint	10	10	0	BAX,E2F7,GADD45A,MDM2,TRIAP1	BTG2,CDKN1A,PIDD1,PLK2,PLK3,RBM38,SFN,ZNF385A
GO:2000134	negative regulation of G1/S transition of mitotic cell cycle	10	10	0	BAX,E2F7,GADD45A,MDM2,RPS27L,TRIAP1	BTG2,CDKN1A,PIDD1,PLK2,PLK3,RBM38,SFN,ZNF385A
GO:0006974	cellular response to DNA damage stimulus	10	4.40895	0	AEN,BAX,BCL6,DDB2,E2F7,GADD45A,MDM2,PHLDA3,POLH,RPS27L,SESN2,TIGAR,TRIAP1,XPC	BBC3,BTG2,CDKN1A,DDIT4,EPHA2,PIDD1,PLK2,PLK3,RBM38,SFN,SUSD6,ZNF385A
GO:0045786	negative regulation of cell cycle	10	4.09701	0	BAX,E2F7,GADD45A,LIF,MDM2,PRKAB1,RPS27L,TP53INP1,TRIAP1,XPC	BTG2,CDKN1A,HRAS,PIDD1,PLK2,PLK3,RBM38,SFN,ZNF385A
GO:0072332	intrinsic apoptotic signaling pathway by p53 class mediator	10	3.6319	4.1036	AEN,BAX,EDA2R,PHLDA3,RPS27L,TRIAP1	BBC3,CDKN1A,DDIT4,ZNF385A	CDIP1,PERP,PMAIP1,PML
GO:0009314	response to radiation	10	0	0	AEN,BAX,DDB2,GADD45A,IKBIP,MDM2,POLH,PPM1D,TIGAR,TP53INP1,TRIAP1,XPC
GO:0071478	cellular response to radiation	10	0	0	BAX,DDB2,GADD45A,MDM2,POLH,TP53INP1,TRIAP1,XPC
GO:0034644	cellular response to UV	10	0	0	BAX,DDB2,MDM2,POLH,TP53INP1,TRIAP1,XPC
GO:0071214	cellular response to abiotic stimulus	10	0	0	BAX,DDB2,FAS,GADD45A,MDM2,POLH,SCN2A,TNFRSF10B,TP53INP1,TRIAP1,XPC
GO:0009628	response to abiotic stimulus	10	0	0	AEN,BAX,DDB2,FAS,GADD45A,IKBIP,MDM2,PGF,POLH,PPM1D,SCN2A,TIGAR,TNFRSF10B,TP53INP1,TRIAP1,XPC
GO:0071482	cellular response to light stimulus	10	0	0	BAX,DDB2,MDM2,POLH,TP53INP1,TRIAP1,XPC
GO:0009411	response to UV	10	0	0	BAX,DDB2,MDM2,POLH,TP53INP1,TRIAP1,XPC
GO:0097193	intrinsic apoptotic signaling pathway	5.89836	4.77474	2.78955	AEN,BAX,EDA2R,PHLDA3,RPS27L,SCN2A,TNFRSF10B,TRIAP1	APAF1,BBC3,CDKN1A,DDIT4,EPHA2,HRAS,SFN,ZNF385A	CAV1,CDIP1,PERP,PMAIP1,PML
GO:0043281	regulation of cysteine-type endopeptidase activity involved in apoptotic process	5.70961	2.83703	0	ACER2,BAX,FAS,MDM2,RPS27L,TNFRSF10B,TRIAP1	APAF1,BBC3,PIDD1,SFN,TNFRSF10A
GO:0045930	negative regulation of mitotic cell cycle	5.65786	10	0	BAX,E2F7,GADD45A,MDM2,RPS27L,TRIAP1,XPC	BTG2,CDKN1A,HRAS,PIDD1,PLK2,PLK3,RBM38,SFN,ZNF385A
GO:2000045	regulation of G1/S transition of mitotic cell cycle	5.60121	10	0	BAX,E2F7,GADD45A,MDM2,RPS27L,TRIAP1	BTG2,CDKN1A,PIDD1,PLK2,PLK3,RBM38,SFN,ZNF385A
GO:0000075	cell cycle checkpoint	5.54497	10	0	BAX,E2F7,GADD45A,MDM2,RPS27L,TRIAP1,XPC	BTG2,CDKN1A,HRAS,PIDD1,PLK2,PLK3,RBM38,SFN,ZNF385A
GO:2000116	regulation of cysteine-type endopeptidase activity	5.54497	3.60666	3.27823	ACER2,BAX,FAS,MDM2,RPS27L,TNFRSF10B,TRIAP1	APAF1,BBC3,CYFIP2,PIDD1,SFN,TNFRSF10A	CFLAR,PERP,PMAIP1,PML,TNFAIP8
GO:0071158	positive regulation of cell cycle arrest	5.49887	10	0	BAX,E2F7,GADD45A,MDM2,TRIAP1	BTG2,CDKN1A,PIDD1,PLK2,PLK3,RBM38,SFN,ZNF385A
GO:0010948	negative regulation of cell cycle process	5.4723	5.49333	0	BAX,E2F7,GADD45A,LIF,MDM2,RPS27L,TRIAP1	BTG2,CDKN1A,PIDD1,PLK2,PLK3,RBM38,SFN,ZNF385A
GO:1902806	regulation of cell cycle G1/S phase transition	5.43445	10	0	BAX,E2F7,GADD45A,MDM2,RPS27L,TRIAP1	BTG2,CDKN1A,PIDD1,PLK2,PLK3,RBM38,SFN,ZNF385A
GO:0007050	cell cycle arrest	5.38997	10	0	BAX,E2F7,GADD45A,MDM2,PRKAB1,TP53INP1,TRIAP1	BTG2,CDKN1A,HRAS,PIDD1,PLK2,PLK3,RBM38,SFN,ZNF385A
GO:1901991	negative regulation of mitotic cell cycle phase transition	5.38666	10	0	BAX,E2F7,GADD45A,MDM2,RPS27L,TRIAP1	BTG2,CDKN1A,PIDD1,PLK2,PLK3,RBM38,SFN,ZNF385A
GO:0006919	activation of cysteine-type endopeptidase activity involved in apoptotic process	5.306	3.38158	0	ACER2,BAX,FAS,RPS27L,TNFRSF10B	APAF1,BBC3,PIDD1,TNFRSF10A
GO:0097296	activation of cysteine-type endopeptidase activity involved in apoptotic signaling pathway	5.29153	0	0	BAX,FAS,TNFRSF10B
GO:0097190	apoptotic signaling pathway	5.28173	5.47492	3.43975	AEN,BAX,EDA2R,FAS,PHLDA3,RPS27L,SCN2A,TNFRSF10B,TP53INP1,TRIAP1	APAF1,BBC3,CDKN1A,DDIT4,EPHA2,HRAS,KITLG,PIDD1,SFN,TNFRSF10A,TNFRSF10D,ZNF385A	ATF3,CAV1,CDIP1,CFLAR,PERP,PMAIP1,PML,VDR
GO:1901988	negative regulation of cell cycle phase transition	5.21932	10	0	BAX,E2F7,GADD45A,MDM2,RPS27L,TRIAP1	BTG2,CDKN1A,PIDD1,PLK2,PLK3,RBM38,SFN,ZNF385A
GO:0042771	intrinsic apoptotic signaling pathway in response to DNA damage by p53 class mediator	5.19958	4.61485	3.54695	AEN,PHLDA3,RPS27L,TRIAP1	BBC3,CDKN1A,DDIT4,ZNF385A	CDIP1,PMAIP1,PML
GO:0097202	activation of cysteine-type endopeptidase activity	5.15116	4.4312	0	ACER2,BAX,FAS,RPS27L,TNFRSF10B	APAF1,BBC3,CYFIP2,PIDD1,TNFRSF10A
GO:0043065	positive regulation of apoptotic process	5.14383	0	4.09379	ACER2,BAX,BCL6,FAS,GADD45A,PHLDA3,RPS27L,TIGAR,TNFRSF10B,TP53INP1		AIFM2,ALDH1A3,ATF3,BMP7,CAV1,PMAIP1,PML,SCRIB,VDR
GO:0043068	positive regulation of programmed cell death	5.10878	0	4.06324	ACER2,BAX,BCL6,FAS,GADD45A,PHLDA3,RPS27L,TIGAR,TNFRSF10B,TP53INP1		AIFM2,ALDH1A3,ATF3,BMP7,CAV1,PMAIP1,PML,SCRIB,VDR
GO:0071156	regulation of cell cycle arrest	4.98773	10	0	BAX,E2F7,GADD45A,MDM2,TRIAP1	BTG2,CDKN1A,PIDD1,PLK2,PLK3,RBM38,SFN,ZNF385A
GO:2001269	positive regulation of cysteine-type endopeptidase activity involved in apoptotic signaling pathway	4.91868	0	0	BAX,FAS,TNFRSF10B
GO:0008630	intrinsic apoptotic signaling pathway in response to DNA damage	4.91078	5.40186	0	AEN,BAX,PHLDA3,RPS27L,TRIAP1	BBC3,CDKN1A,DDIT4,EPHA2,SFN,ZNF385A
GO:0010942	positive regulation of cell death	4.88429	2.9456	3.86775	ACER2,BAX,BCL6,FAS,GADD45A,PHLDA3,RPS27L,TIGAR,TNFRSF10B,TP53INP1	APAF1,BBC3,CASP6,CDKN1A,DDIT4,NOTCH1,PIDD1,SFN,TNFRSF10A	AIFM2,ALDH1A3,ATF3,BMP7,CAV1,PMAIP1,PML,SCRIB,VDR
GO:1901990	regulation of mitotic cell cycle phase transition	4.6761	4.6036	0	BAX,E2F7,GADD45A,MDM2,RPS27L,TRIAP1,XPC	BTG2,CDKN1A,PIDD1,PLK2,PLK3,RBM38,SFN,ZNF385A
GO:0043280	positive regulation of cysteine-type endopeptidase activity involved in apoptotic process	4.62983	2.86165	0	ACER2,BAX,FAS,RPS27L,TNFRSF10B	APAF1,BBC3,PIDD1,TNFRSF10A
GO:0031638	zymogen activation	4.61354	3.90476	0	ACER2,BAX,FAS,RPS27L,TNFRSF10B	APAF1,BBC3,CYFIP2,PIDD1,TNFRSF10A
GO:2001267	regulation of cysteine-type endopeptidase activity involved in apoptotic signaling pathway	4.56778	0	0	BAX,FAS,TNFRSF10B
GO:0009416	response to light stimulus	4.5148	0	0	BAX,DDB2,MDM2,POLH,TP53INP1,TRIAP1,XPC
GO:1901987	regulation of cell cycle phase transition	4.5066	4.4152	0	BAX,E2F7,GADD45A,MDM2,RPS27L,TRIAP1,XPC	BTG2,CDKN1A,PIDD1,PLK2,PLK3,RBM38,SFN,ZNF385A
GO:2001056	positive regulation of cysteine-type endopeptidase activity	4.47271	3.76739	0	ACER2,BAX,FAS,RPS27L,TNFRSF10B	APAF1,BBC3,CYFIP2,PIDD1,TNFRSF10A
GO:0000082	G1/S transition of mitotic cell cycle	4.30151	5.40101	0	BAX,E2F7,GADD45A,MDM2,RPS27L,TRIAP1	BTG2,CDKN1A,PIDD1,PLK2,PLK3,RBM38,SFN,ZNF385A
GO:0051604	protein maturation	4.28727	0	0	ACER2,BAX,FAS,ISCU,MDM2,RPS27L,TNFRSF10B
GO:0010950	positive regulation of endopeptidase activity	4.27217	3.57222	3.03836	ACER2,BAX,FAS,RPS27L,TNFRSF10B	APAF1,BBC3,CYFIP2,PIDD1,TNFRSF10A	PERP,PMAIP1,PML,STAT3
GO:0044843	cell cycle G1/S phase transition	4.20587	5.27407	0	BAX,E2F7,GADD45A,MDM2,RPS27L,TRIAP1	BTG2,CDKN1A,PIDD1,PLK2,PLK3,RBM38,SFN,ZNF385A
GO:0010212	response to ionizing radiation	4.20533	0	0	AEN,BAX,GADD45A,IKBIP,TIGAR
GO:0045862	positive regulation of proteolysis	4.17741	4.05052	3.14335	ACER2,BAX,FAS,FBXO22,MDM2,RPS27L,TNFRSF10B	APAF1,BBC3,CYFIP2,PIDD1,PLK2,PLK3,RNF19B,TNFRSF10A	CAV1,PERP,PMAIP1,PML,RNF144B,STAT3
GO:0071279	cellular response to cobalt ion	4.15315	0	0	FAS,TIGAR
GO:0044772	mitotic cell cycle phase transition	4.12209	3.09228	0	BAX,E2F7,GADD45A,MDM2,PPM1D,RPS27L,TRIAP1,XPC	BTG2,CDKN1A,PIDD1,PLK2,PLK3,RBM38,SFN,ZNF385A
GO:0010952	positive regulation of peptidase activity	4.11552	3.42017	3.993	ACER2,BAX,FAS,RPS27L,TNFRSF10B	APAF1,BBC3,CYFIP2,PIDD1,TNFRSF10A	CAV1,PERP,PMAIP1,PML,STAT3
GO:0009636	response to toxic substance	4.09638	0	0	BAX,FAS,MDM2,SESN1,SESN2,TP53INP1
GO:0052548	regulation of endopeptidase activity	4.09299	0	3.92814	ACER2,BAX,FAS,MDM2,RPS27L,TNFRSF10B,TRIAP1		CFLAR,PERP,PMAIP1,PML,SERPINB5,STAT3,TNFAIP8
GO:0071494	cellular response to UV-C	3.97781	0	0	MDM2,POLH
GO:0044770	cell cycle phase transition	3.97721	2.95804	0	BAX,E2F7,GADD45A,MDM2,PPM1D,RPS27L,TRIAP1,XPC	BTG2,CDKN1A,PIDD1,PLK2,PLK3,RBM38,SFN,ZNF385A
GO:0052547	regulation of peptidase activity	3.9391	0	4.67151	ACER2,BAX,FAS,MDM2,RPS27L,TNFRSF10B,TRIAP1		CAV1,CFLAR,PERP,PMAIP1,PML,SERPINB5,STAT3,TNFAIP8
GO:0071496	cellular response to external stimulus	3.91723	0	0	FAS,FBXO22,GADD45A,MDM2,PPM1D,TNFRSF10B
GO:0080135	regulation of cellular response to stress	3.81234	0	0	BAX,BCL6,EDA2R,GADD45A,MDM2,POLH,TIGAR,TRIAP1,YPEL3
GO:0010648	negative regulation of cell communication	3.80324	2.91826	0	BAX,BCL6,FAS,LIF,MDM2,PDE4C,PHLDA3,SESN1,SESN2,TIGAR,TNFRSF10B,TRIAP1	DDIT4,DHRS3,EPHA2,NOTCH1,PLCL2,PLK2,PRDM1,SAC3D1,SLC30A1,SULF2,TNFRSF10A,TSKU,ZNF385A
GO:0010564	regulation of cell cycle process	3.75427	2.75267	0	BAX,E2F7,GADD45A,LIF,MDM2,RPS27L,TRIAP1,XPC	BTG2,CDKN1A,PIDD1,PLK2,PLK3,RBM38,SFN,ZNF385A
GO:0006739	NADP metabolic process	3.74314	0	0	FDXR,TIGAR,TP53I3
GO:0006290	pyrimidine dimer repair	3.70823	0	0	DDB2,POLH
GO:0090199	regulation of release of cytochrome c from mitochondria	3.59372	0	0	BAX,FAS,TRIAP1
GO:0006259	DNA metabolic process	3.58923	0	0	BAX,BCL6,DDB2,E2F7,GADD45A,POLH,RPS27L,SESN2,TIGAR,XPC
GO:0016485	protein processing	3.55717	0	0	ACER2,BAX,FAS,MDM2,RPS27L,TNFRSF10B
GO:0051726	regulation of cell cycle	3.53342	0	0	BAX,E2F7,GADD45A,LIF,MDM2,PRKAB1,RPS27L,TP53INP1,TRIAP1,XPC
GO:1904262	negative regulation of TORC1 signaling	3.50367	0	0	SESN1,SESN2
GO:0070914	UV-damage excision repair	3.50367	0	0	DDB2,XPC
GO:1902532	negative regulation of intracellular signal transduction	3.5034	0	0	BCL6,LIF,MDM2,PHLDA3,SESN1,SESN2,TRIAP1
GO:0007346	regulation of mitotic cell cycle	3.40897	3.9373	0	BAX,E2F7,GADD45A,MDM2,RPS27L,TRIAP1,XPC	BTG2,CDKN1A,HRAS,PIDD1,PLK2,PLK3,RBM38,SFN,ZNF385A
GO:0001974	blood vessel remodeling	3.29549	0	0	BAX,LIF,MDM2
GO:0032025	response to cobalt ion	3.26702	0	0	FAS,TIGAR
GO:0023057	negative regulation of signaling	3.23155	2.96945	0	BAX,BCL6,FAS,LIF,MDM2,PDE4C,PHLDA3,SESN1,SESN2,TNFRSF10B,TRIAP1	DDIT4,DHRS3,EPHA2,NOTCH1,PLCL2,PLK2,PRDM1,SAC3D1,SLC30A1,SULF2,TNFRSF10A,TSKU,ZNF385A
GO:0001836	release of cytochrome c from mitochondria	3.23111	0	0	BAX,FAS,TRIAP1
GO:1903432	regulation of TORC1 signaling	3.20082	0	0	SESN1,SESN2
GO:0038202	TORC1 signaling	3.20082	0	0	SESN1,SESN2
GO:0090068	positive regulation of cell cycle process	3.1963	5.24935	0	BAX,E2F7,GADD45A,MDM2,TRIAP1	BTG2,CDKN1A,PIDD1,PLK2,PLK3,RBM38,SFN,ZNF385A
GO:0071230	cellular response to amino acid stimulus	3.15028	0	0	FAS,SESN1,SESN2
GO:0010225	response to UV-C	3.13942	0	0	MDM2,POLH
GO:2001020	regulation of response to DNA damage stimulus	3.0923	0	0	MDM2,POLH,TIGAR,TRIAP1
GO:0060707	trophoblast giant cell differentiation	3.08217	0	0	E2F7,LIF
GO:2001241	positive regulation of extrinsic apoptotic signaling pathway in absence of ligand	3.08217	0	0	BAX,FAS
GO:0030162	regulation of proteolysis	3.06007	0	3.5775	ACER2,BAX,FAS,FBXO22,MDM2,RPS27L,TNFRSF10B,TRIAP1		CAV1,CFLAR,PERP,PMAIP1,PML,RNF144B,SERPINB5,STAT3,TNFAIP8
GO:0070228	regulation of lymphocyte apoptotic process	3.05635	0	0	BAX,BCL6,FAS
GO:0051336	regulation of hydrolase activity	3.04839	2.77025	4.01126	ACER2,BAX,BCL6,EPS8L2,FAS,GRHL3,MDM2,RGL1,RPS27L,TNFRSF10B,TRIAP1	APAF1,BBC3,CYFIP2,DOCK8,EPHA2,HRAS,KITLG,NEFL,PIDD1,RALGDS,SFN,TNFRSF10A,VCAN	AKAP9,CAV1,CFLAR,PERP,PLXNB2,PMAIP1,PML,RGS16,RGS20,SCRIB,SERPINB5,STAT3,TNFAIP8
GO:0022402	cell cycle process	3.03281	0	0	BAX,E2F7,GADD45A,LIF,MDM2,PPM1D,PRKAB1,RPS27L,TP53INP1,TRIAP1,XPC
GO:0009968	negative regulation of signal transduction	2.99435	0	0	BAX,BCL6,FAS,LIF,MDM2,PHLDA3,SESN1,SESN2,TNFRSF10B,TRIAP1
GO:1901796	regulation of signal transduction by p53 class mediator	2.98221	0	0	MDM2,PRKAB1,TP53INP1,TRIAP1
GO:0042327	positive regulation of phosphorylation	2.90238	0	0	BAX,EDA2R,FAS,GADD45A,GDF15,KSR1,LIF,TIGAR,TNFRSF10B
GO:0031401	positive regulation of protein modification process	2.86021	0	0	BAX,BCL6,EDA2R,FAS,FBXO22,GADD45A,GDF15,KSR1,LIF,TNFRSF10B
GO:0002902	regulation of B cell apoptotic process	2.84286	0	0	BAX,BCL6
GO:0071260	cellular response to mechanical stimulus	2.84206	0	0	FAS,GADD45A,TNFRSF10B
GO:0032461	positive regulation of protein oligomerization	2.80221	0	0	BAX,FAS
GO:0000717	nucleotide-excision repair, DNA duplex unwinding	2.80221	0	0	DDB2,XPC
GO:0070227	lymphocyte apoptotic process	2.79769	0	0	BAX,BCL6,FAS
GO:0098869	cellular oxidant detoxification	2.78327	0	0	SESN1,SESN2,TP53INP1
GO:0000715	nucleotide-excision repair, DNA damage recognition	2.76345	0	0	DDB2,XPC
GO:0042493	response to drug	2.75795	0	0	ACER2,BAX,FAS,MDM2,PGF,XPC
GO:2001235	positive regulation of apoptotic signaling pathway	2.75089	3.09898	0	BAX,FAS,TNFRSF10B,TP53INP1	APAF1,BBC3,PIDD1,SFN,TNFRSF10A
GO:0031100	animal organ regeneration	2.74104	3.43583	0	FAS,LIF,PGF	CDKN1A,NOTCH1,PTPRU,SULF2
GO:1990748	cellular detoxification	2.74104	0	0	SESN1,SESN2,TP53INP1
GO:0070230	positive regulation of lymphocyte apoptotic process	2.7264	0	0	BAX,FAS
GO:0008625	extrinsic apoptotic signaling pathway via death domain receptors	2.70029	0	0	BAX,FAS,TNFRSF10B
GO:0098754	detoxification	2.68702	0	0	SESN1,SESN2,TP53INP1
GO:0007398	ectoderm development	2.62424	0	0	EDA2R,GRHL3
GO:0001783	B cell apoptotic process	2.62424	0	0	BAX,BCL6
GO:2000106	regulation of leukocyte apoptotic process	2.61046	0	0	BAX,BCL6,FAS
GO:0045787	positive regulation of cell cycle	2.60663	4.29081	0	BAX,E2F7,GADD45A,MDM2,TRIAP1	BTG2,CDKN1A,PIDD1,PLK2,PLK3,RBM38,SFN,ZNF385A
GO:0006281	DNA repair	2.6048	0	0	DDB2,GADD45A,POLH,RPS27L,TIGAR,XPC
GO:1990117	B cell receptor apoptotic signaling pathway	2.56993	0	0	BAX
GO:0009399	nitrogen fixation	2.56993	0	0	ISCU
GO:0071301	cellular response to vitamin B1	2.56993	0	0	MDM2
GO:1902151	regulation of response to DNA integrity checkpoint signaling	2.56993	0	0	TIGAR
GO:1902153	regulation of response to DNA damage checkpoint signaling	2.56993	0	0	TIGAR
GO:0080053	response to phenylalanine	2.56993	0	0	FAS
GO:1902145	regulation of response to cell cycle checkpoint signaling	2.56993	0	0	TIGAR
GO:0071234	cellular response to phenylalanine	2.56993	0	0	FAS
GO:0032976	release of matrix enzymes from mitochondria	2.56993	0	0	BAX
GO:1901676	positive regulation of histone H3-K27 acetylation	2.56993	0	0	LIF
GO:0090200	positive regulation of release of cytochrome c from mitochondria	2.56251	0	0	BAX,FAS
GO:2000772	regulation of cellular senescence	2.56251	0	0	BCL6,YPEL3
GO:0006294	nucleotide-excision repair, preincision complex assembly	2.56251	0	0	DDB2,XPC
GO:0010562	positive regulation of phosphorus metabolic process	2.55722	0	0	BAX,EDA2R,FAS,GADD45A,GDF15,KSR1,LIF,TIGAR,TNFRSF10B
GO:0045937	positive regulation of phosphate metabolic process	2.55722	0	0	BAX,EDA2R,FAS,GADD45A,GDF15,KSR1,LIF,TIGAR,TNFRSF10B
GO:1901797	negative regulation of signal transduction by p53 class mediator	2.53329	0	0	MDM2,TRIAP1
GO:0060706	cell differentiation involved in embryonic placenta development	2.53329	0	0	E2F7,LIF
GO:0051052	regulation of DNA metabolic process	2.52349	0	0	BAX,BCL6,E2F7,POLH,TIGAR
GO:0010821	regulation of mitochondrion organization	2.5097	0	0	BAX,FAS,TIGAR,TRIAP1
GO:0051345	positive regulation of hydrolase activity	2.5091	3.18569	2.94825	ACER2,BAX,EPS8L2,FAS,GRHL3,RGL1,RPS27L,TNFRSF10B	APAF1,BBC3,CYFIP2,DOCK8,EPHA2,HRAS,KITLG,NEFL,PIDD1,RALGDS,TNFRSF10A	AKAP9,CAV1,PERP,PMAIP1,PML,RGS16,RGS20,SCRIB,STAT3
GO:0001953	negative regulation of cell-matrix adhesion	2.50507	0	0	ACER2,BCL6
GO:0009410	response to xenobiotic stimulus	2.50443	0	0	CES2,CMBL,TIGAR
GO:1903047	mitotic cell cycle process	2.50337	0	0	BAX,E2F7,GADD45A,MDM2,PPM1D,RPS27L,TRIAP1,XPC
GO:2001234	negative regulation of apoptotic signaling pathway	2.48909	0	0	BAX,FAS,TNFRSF10B,TRIAP1
GO:0070911	global genome nucleotide-excision repair	2.47778	0	0	DDB2,XPC
GO:0050869	negative regulation of B cell activation	2.45137	0	0	BCL6,FAS
GO:0001932	regulation of protein phosphorylation	2.43696	0	2.76471	BAX,EDA2R,FAS,GADD45A,GDF15,KSR1,LIF,PRKAB1,SESN2,TNFRSF10B		AKAP9,ATF3,BMP7,CAV1,PLXNB2,PML,RAP2B,STAT3,TAB3,TGFA,TRAF4
GO:0009612	response to mechanical stimulus	2.43559	0	0	FAS,GADD45A,TNFRSF10B,XPC
GO:2000108	positive regulation of leukocyte apoptotic process	2.42578	0	0	BAX,FAS
GO:0001934	positive regulation of protein phosphorylation	2.42484	0	0	BAX,EDA2R,FAS,GADD45A,GDF15,KSR1,LIF,TNFRSF10B
GO:0032459	regulation of protein oligomerization	2.40097	0	0	BAX,FAS
GO:0071887	leukocyte apoptotic process	2.38701	0	0	BAX,BCL6,FAS
GO:0032007	negative regulation of TOR signaling	2.37689	0	0	SESN1,SESN2
GO:0090342	regulation of cell aging	2.37689	0	0	BCL6,YPEL3
GO:0043066	negative regulation of apoptotic process	0	5.24947	0		BTG2,CDKN1A,DOCK8,HRAS,KITLG,NEFL,NOTCH1,PIDD1,PLK2,PLK3,SFN,TNFRSF10A,TNFRSF10D,ZNF385A
GO:0043069	negative regulation of programmed cell death	0	5.17312	0		BTG2,CDKN1A,DOCK8,HRAS,KITLG,NEFL,NOTCH1,PIDD1,PLK2,PLK3,SFN,TNFRSF10A,TNFRSF10D,ZNF385A
GO:0031099	regeneration	0	4.97041	0		CDKN1A,NEFL,NINJ1,NOTCH1,PTPRU,RGMA,SULF2
GO:0046579	positive regulation of Ras protein signal transduction	0	4.82097	0		ADGRG1,CSF1,HRAS,KITLG
GO:0060548	negative regulation of cell death	0	4.75348	0		BTG2,CDKN1A,DOCK8,HRAS,KITLG,NEFL,NOTCH1,PIDD1,PLK2,PLK3,SFN,TNFRSF10A,TNFRSF10D,ZNF385A
GO:0051057	positive regulation of small GTPase mediated signal transduction	0	4.57657	0		ADGRG1,CSF1,HRAS,KITLG
GO:0007264	small GTPase mediated signal transduction	0	4.18204	0		ADGRG1,CDKN1A,CSF1,DOCK8,HRAS,KITLG,PLK2,RALGDS,RND3,RRAD
GO:0070661	leukocyte proliferation	0	3.7067	0		CDKN1A,CSF1,DOCK8,EFNB1,KITLG,PLCL2,PRDM1
GO:0007265	Ras protein signal transduction	0	3.60123	0		ADGRG1,CDKN1A,CSF1,HRAS,KITLG,PLK2,RALGDS
GO:0070997	neuron death	0	3.50048	0		APAF1,BBC3,BTG2,CASP6,DDIT4,HRAS,NEFL
GO:0008285	negative regulation of cell proliferation	0	3.49557	0		ADGRG1,BTG2,CDKN1A,HRAS,NOTCH1,PRDM1,PTPRU,RBM38,SFN,TP53I11
GO:0048013	ephrin receptor signaling pathway	0	3.47309	0		EFNB1,EPHA2,HRAS,NOTCH1
GO:1904238	pericyte cell differentiation	0	3.41532	0		EPHA2,NOTCH1
GO:0051402	neuron apoptotic process	0	3.35362	0		APAF1,BBC3,BTG2,CASP6,HRAS,NEFL
GO:0031960	response to corticosteroid	0	3.12959	0		CDKN1A,DDIT4,NEFL,NOTCH1,PTPRU
GO:0010623	programmed cell death involved in cell development	0	3.10833	4.98438		CASP6,KITLG,NOTCH1	BMP7,PML,SCRIB,VDR
GO:0030900	forebrain development	0	3.08125	0		ADGRG1,APAF1,BTG2,NEFL,NOTCH1,PGAP1,TSKU
GO:0008347	glial cell migration	0	3.05635	0		ADGRG1,CSF1,VCAN
GO:0032943	mononuclear cell proliferation	0	3.00743	0		CDKN1A,CSF1,DOCK8,EFNB1,PLCL2,PRDM1
GO:1901214	regulation of neuron death	0	2.98545	0		BBC3,BTG2,CASP6,DDIT4,HRAS,NEFL
GO:0060576	intestinal epithelial cell development	0	2.97566	0		CDKN1A,PRDM1
GO:0030858	positive regulation of epithelial cell differentiation	0	2.80524	0		KITLG,NOTCH1,SFN
GO:0006978	DNA damage response, signal transduction by p53 class mediator resulting in transcription of p21 class mediator	0	2.79174	0		RBM38,ZNF385A
GO:0070482	response to oxygen levels	0	2.77226	0		APAF1,BBC3,CDKN1A,DDIT4,NOTCH1,PLK3
GO:0042772	DNA damage response, signal transduction resulting in transcription	0	2.73844	0		RBM38,ZNF385A
GO:0070663	regulation of leukocyte proliferation	0	2.73621	0		CDKN1A,CSF1,EFNB1,KITLG,PRDM1
GO:0043523	regulation of neuron apoptotic process	0	2.71195	0		BBC3,BTG2,CASP6,HRAS,NEFL
GO:0007420	brain development	0	2.69775	0		ADGRG1,APAF1,BTG2,CLP1,DDIT4,NEFL,NOTCH1,PGAP1,TSKU
GO:0022612	gland morphogenesis	0	0	10			BMP7,CAV1,PML,SCRIB,SERPINB5,TGFA,VDR
GO:0060561	apoptotic process involved in morphogenesis	0	0	5.81919			BMP7,PML,SCRIB,VDR
GO:1902742	apoptotic process involved in development	0	0	5.49236			BMP7,PML,SCRIB,VDR
GO:1902337	regulation of apoptotic process involved in morphogenesis	0	0	5.32768			BMP7,PML,VDR
GO:0060056	mammary gland involution	0	0	5.32768			CAV1,PML,VDR
GO:1904748	regulation of apoptotic process involved in development	0	0	5.21462			BMP7,PML,VDR
GO:0060429	epithelium development	0	0	4.97104			ALDH1A3,ANXA4,BMP7,CAV1,MYO6,PLXNB2,PML,POU3F1,PRKX,RAP2B,RGS20,SCRIB,SERPINB5,VDR
GO:0060443	mammary gland morphogenesis	0	0	4.59634			CAV1,PML,SCRIB,VDR
GO:2001238	positive regulation of extrinsic apoptotic signaling pathway	0	0	4.5678			ATF3,CAV1,PMAIP1,PML
GO:0009887	animal organ morphogenesis	0	0	4.24377			ALDH1A3,BMP7,CAV1,MYO6,PERP,PML,PRKX,SCRIB,SERPINB5,STAT3,TGFA,VDR
GO:0030879	mammary gland development	0	0	4.14896			CAV1,PML,SCRIB,TGFA,VDR
GO:1902339	positive regulation of apoptotic process involved in morphogenesis	0	0	4.10218			PML,VDR
GO:0016080	synaptic vesicle targeting	0	0	4.10218			PCLO,SCRIB
GO:0060058	positive regulation of apoptotic process involved in mammary gland involution	0	0	4.10218			PML,VDR
GO:1903519	regulation of mammary gland involution	0	0	4.10218			PML,VDR
GO:0060057	apoptotic process involved in mammary gland involution	0	0	4.10218			PML,VDR
GO:1903521	positive regulation of mammary gland involution	0	0	4.10218			PML,VDR
GO:1904747	positive regulation of apoptotic process involved in development	0	0	4.10218			PML,VDR
GO:0030855	epithelial cell differentiation	0	0	4.02801			ANXA4,BMP7,CAV1,MYO6,POU3F1,PRKX,RAP2B,SCRIB,VDR
GO:2001236	regulation of extrinsic apoptotic signaling pathway	0	0	3.88397			ATF3,CAV1,CFLAR,PMAIP1,PML
GO:0016482	cytosolic transport	0	0	3.75235			BMP7,CAV1,MON2,PCLO,PML,RGS20,SCRIB,STX6,SYTL1
GO:0007519	skeletal muscle tissue development	0	0	3.71534			ATF3,CAV1,CFLAR,GPC1,METTL8
GO:0060603	mammary gland duct morphogenesis	0	0	3.66769			PML,SCRIB,VDR
GO:0048646	anatomical structure formation involved in morphogenesis	0	0	3.63638			ALDH1A3,BMP7,CAV1,CFLAR,GPC1,PERP,PLXNB2,PML,PRKX,RGS20,SCRIB,TGFA
GO:0060538	skeletal muscle organ development	0	0	3.61092			ATF3,CAV1,CFLAR,GPC1,METTL8
GO:0002009	morphogenesis of an epithelium	0	0	3.5199			ALDH1A3,BMP7,PLXNB2,PML,PRKX,SCRIB,SERPINB5,VDR
GO:0060546	negative regulation of necroptotic process	0	0	3.36657			CAV1,CFLAR
GO:0014842	regulation of skeletal muscle satellite cell proliferation	0	0	3.36657			CFLAR,STAT3
GO:0014841	skeletal muscle satellite cell proliferation	0	0	3.28818			CFLAR,STAT3
GO:0048732	gland development	0	0	3.27147			BMP7,CAV1,PML,SCRIB,SERPINB5,TGFA,VDR
GO:0048870	cell motility	0	0	3.2605			AMOTL1,ARC,CAV1,MCC,PHPT1,PLXNB2,PML,PRKX,PSTPIP2,RAP2B,SCRIB,STAT3
GO:0051674	localization of cell	0	0	3.2605			AMOTL1,ARC,CAV1,MCC,PHPT1,PLXNB2,PML,PRKX,PSTPIP2,RAP2B,SCRIB,STAT3
GO:0060544	regulation of necroptotic process	0	0	3.21642			CAV1,CFLAR
GO:0060562	epithelial tube morphogenesis	0	0	3.1915			BMP7,PLXNB2,PML,PRKX,SCRIB,VDR
GO:1902041	regulation of extrinsic apoptotic signaling pathway via death domain receptors	0	0	3.17772			ATF3,CFLAR,PMAIP1
GO:0097191	extrinsic apoptotic signaling pathway	0	0	3.17192			ATF3,CAV1,CFLAR,PMAIP1,PML
GO:0014857	regulation of skeletal muscle cell proliferation	0	0	3.15027			CFLAR,STAT3
GO:0009967	positive regulation of signal transduction	0	0	3.10096			ALDH1A3,ARC,ATF3,BMP7,CAV1,CFLAR,PMAIP1,PML,STAT3,TAB3,TGFA,TRAF4
GO:0060547	negative regulation of necrotic cell death	0	0	3.08891			CAV1,CFLAR
GO:0050673	epithelial cell proliferation	0	0	3.0848			CAV1,MCC,PRKX,SERPINB5,TGFA,VDR
GO:0016477	cell migration	0	0	3.03623			AMOTL1,ARC,CAV1,MCC,PLXNB2,PML,PRKX,PSTPIP2,RAP2B,SCRIB,STAT3
GO:0014856	skeletal muscle cell proliferation	0	0	3.03171			CFLAR,STAT3
GO:0061097	regulation of protein tyrosine kinase activity	0	0	3.00056			CAV1,RAP2B,TGFA
GO:0035239	tube morphogenesis	0	0	2.95114			BMP7,PLXNB2,PML,PRKX,SCRIB,VDR
GO:0048729	tissue morphogenesis	0	0	2.88171			ALDH1A3,BMP7,PLXNB2,PML,PRKX,SCRIB,SERPINB5,VDR
GO:1902043	positive regulation of extrinsic apoptotic signaling pathway via death domain receptors	0	0	2.88027			ATF3,PMAIP1
GO:0016331	morphogenesis of embryonic epithelium	0	0	2.83977			ALDH1A3,BMP7,PLXNB2,SCRIB
GO:0090596	sensory organ morphogenesis	0	0	2.82152			ALDH1A3,BMP7,MYO6,SCRIB,STAT3
GO:0061180	mammary gland epithelium development	0	0	2.81474			PML,SCRIB,VDR
GO:0030522	intracellular receptor signaling pathway	0	0	2.80226			ALDH1A3,PML,STAT3,TAB3,VDR
GO:0006903	vesicle targeting	0	0	2.79922			PCLO,SCRIB,TGFA
GO:0007219	Notch signaling pathway	0	0	2.79409			ANXA4,BMP7,PERP,STAT3
GO:0031669	cellular response to nutrient levels	0	0	2.76737			ATF3,CAV1,PMAIP1,VDR

## Sheet: Table S10
Table S10.	GO term enrichment analysis (GOrilla) of the 383 transcriptionally downregulated genes in response to wild type p53 in H1299 cells at 24 h.
GO Term	Description	P-value	FDR q-value	Enrichment	N	B	n	b	Genes
GO:0010564	regulation of cell cycle process	0.000107	0.313	2.65	224	13	78	12	[CCSAP - centriole, cilia and spindle-associated protein, STOX1 - storkhead box 1, FBXO5 - f-box protein 5, CCNE2 - cyclin e2, CDK1 - cyclin-dependent kinase 1, BRSK1 - br serine/threonine kinase 1, GPER1 - g protein-coupled estrogen receptor 1, USP51 - ubiquitin specific peptidase 51, FBXO43 - f-box protein 43, AXIN2 - axin 2, TTK - ttk protein kinase, E2F8 - e2f transcription factor 8]
GO:0000226	microtubule cytoskeleton organization	0.000156	0.227	3.04	224	11	67	10	[CCSAP - centriole, cilia and spindle-associated protein, KIF24 - kinesin family member 24, FIGN - fidgetin, FBXO5 - f-box protein 5, CDK1 - cyclin-dependent kinase 1, BRSK1 - br serine/threonine kinase 1, AUNIP - aurora kinase a and ninein interacting protein, KIF18A - kinesin family member 18a, TTK - ttk protein kinase, HOOK1 - hook microtubule-tethering protein 1]
GO:0007346	regulation of mitotic cell cycle	0.000163	0.159	3.45	224	8	65	8	[CCSAP - centriole, cilia and spindle-associated protein, STOX1 - storkhead box 1, FBXO5 - f-box protein 5, CDK1 - cyclin-dependent kinase 1, CCNE2 - cyclin e2, BRSK1 - br serine/threonine kinase 1, TTK - ttk protein kinase, E2F8 - e2f transcription factor 8]
GO:0051726	regulation of cell cycle	0.000438	0.319	1.93	224	14	116	14	[CCSAP - centriole, cilia and spindle-associated protein, NEUROD1 - neuronal differentiation 1, CCNE2 - cyclin e2, CDK1 - cyclin-dependent kinase 1, BRSK1 - br serine/threonine kinase 1, FBXO43 - f-box protein 43, TTK - ttk protein kinase, E2F8 - e2f transcription factor 8, STOX1 - storkhead box 1, FBXO5 - f-box protein 5, GPER1 - g protein-coupled estrogen receptor 1, USP51 - ubiquitin specific …
GO:1903047	mitotic cell cycle process	0.000519	0.303	3.01	224	10	67	9	[NCAPH - non-smc condensin i complex, subunit h, FBXO5 - f-box protein 5, CDK1 - cyclin-dependent kinase 1, CCNE2 - cyclin e2, BRSK1 - br serine/threonine kinase 1, KIF18A - kinesin family member 18a, PHF13 - phd finger protein 13, TTK - ttk protein kinase, E2F8 - e2f transcription factor 8]
GO:0051301	cell division	0.000645	0.314	3.79	224	11	43	8	[CCSAP - centriole, cilia and spindle-associated protein, NCAPH - non-smc condensin i complex, subunit h, STOX1 - storkhead box 1, FBXO5 - f-box protein 5, CCNE2 - cyclin e2, CDK1 - cyclin-dependent kinase 1, LEF1 - lymphoid enhancer-binding factor 1, PHF13 - phd finger protein 13]
GO:0007049	cell cycle	0.000886	0.369	2.22	224	13	93	12	[SMC1B - structural maintenance of chromosomes 1b, CCSAP - centriole, cilia and spindle-associated protein, FIGN - fidgetin, ERCC6L - excision repair cross-complementing rodent repair deficiency, complementation group 6-like, STOX1 - storkhead box 1, CCNE2 - cyclin e2, GPER1 - g protein-coupled estrogen receptor 1, PHF13 - phd finger protein 13, FBXO43 - f-box protein 43, ESCO2 - establishment of…
GO:0007017	microtubule-based process	0.000982	0.358	2.63	224	14	67	11	[KIF24 - kinesin family member 24, CCSAP - centriole, cilia and spindle-associated protein, FIGN - fidgetin, FBXO5 - f-box protein 5, CDK1 - cyclin-dependent kinase 1, BRSK1 - br serine/threonine kinase 1, AUNIP - aurora kinase a and ninein interacting protein, KIF18A - kinesin family member 18a, HOOK1 - hook microtubule-tethering protein 1, TTK - ttk protein kinase, SASS6 - spindle assembly 6 ho…

[truncated: 1 more sheets: Table S11]
